# Supplementary material for: Maternal hypercholesterolemia would increase the incidence of embryo aneuploidy in couples with recurrent implantation failure
Source: Eur J Med Res. 2023 Nov 21;28:534. doi: 10.1186/s40001-023-01492-x (PMC10662148; doi:10.1186/s40001-023-01492-x)
Supplement: Supplementary file 1 — Additional file 1: Table S1. Population information. [file 40001_2023_1492_MOESM1_ESM.xlsx]

## Sheet: 总观测578
PGT报告编号	领取日期	blh	女方姓名	卡号	是否纳入uRIF-PGT组（1是0否）	周期	助孕指征		TC	TG	HDL-C	LDL-C		年龄	不孕年限	体外助孕（既往胚胎移植）次数	种植失败胚胎数	基础FSH	基础LH	基础E2	基础PRL	基础T0	基础TSH	G	P	A	L	原继发	体重指数	基础B超内膜厚度	双侧基础窦卵泡数		Gn天数	HCG日14cm以上大卵泡数	Gn总量	HCG日内膜厚度	HCG日LH	HCG日E2	获卵数	平衡整倍体胚胎数量	嵌合体胚胎数量	questionable胚胎数量	单体胚胎数	三体胚胎数	亚节段非整倍体	Complex（单+三+亚+嵌合）	PGT后只有异常胚胎的女性（1是，0否）	冷冻前（移植胚胎形态学分级）	第三天优质胚胎数目
91	20170510	37011168843	唐海英	307552	1	2	1、反复胚胎种植失败。		4.18	0.63	1.39	2.39		39	16.5	1	3	9.65	5.62	36.5	18.2	8.85	1.16	0	0	0	0	原发	18.37	0.85	0		8	4	1875	0.85	9.55	1567	3	1				1				4BB
147	20170607	37011167745	刘芳	327121	1	2	1、反复胚胎种植失败。		4.13	0.63	1.17	2.77		34	4.5	3	6	9.95	4.77	19.8	9.58	16.1	2.5	1	0	1	0	继发	20.43	0.7	3		12	5	3600	0.9	2.2	3337	7	1	1			1				4BB
194	20170628	37011168580	张国霞	307577	1	2	1、反复胚胎种植失败。		5.31	0.98	1.31	3.95		42	11	4	9	5.97	4.25	55	16.39	12.28	1.02	1	1	1	1	继发	22.66	0.7	6		11	5	3600	0.9	2.57	2160	7							2	1	NULL
202	20170702	37011171334	解翠红	342054	1	2	1、女方高龄；2、不明原因反复种植失败。		4.73	0.66	2.1	2.79		39	6	1	11	10.7	4.72	60.4	9.17	9.2	2.1	1	0	1	0	继发	25.03	0.7	5		9	4	2025	0.75	5.76	2780	6							1	1	NULL
215	20170707	37011176102	张玉	324948	0无血脂	1	1、反复胚胎种植失败。		#N/A	0.8	#N/A	#N/A		31	0	1	5	6.04	2.69	31.92	11.15	22	0.09	0	0	0	0	原发	24.14	0.4	14		10	8	2100	1	1.75	3655	10	1								4BC
233	20170715	37011177123	钟玉娟	375249	1	1	1、反复胚胎种植失败。		3.9	0.93	1.26	2.4		34	3.5	4	7	6.34	5.7	43.9	16.47	21.58	2.29	1	0	1	0	继发	21.78	1.2	24		9	12	1875	0.75	3.66	>3000.0	15	2								4BA
233	20170715	37011177123	钟玉娟	375249	1	1	1、反复胚胎种植失败。		3.9	0.93	1.26	2.4		34	3.5	4	7	6.34	5.7	43.9	16.47	21.58	2.29	1	0	1	0	继发	21.78	1.2	24		9	12	1875	0.75	3.66	>3000.0	15	too								4BB
237	20170717	37011176963	李志青	377987	1	1	1、反复胚胎种植失败。2、不良孕产史等。		5.5	1.28	1.55	3.46		37	3	1	11	4.6	5.14	19.8	18.16	17.8	1.99	1	1	0	0	继发	21.89	0.5	13		2	18	1200	0.95	4.85	4487	18	3			1		1	1		4AB
262	20170728	37011151812	张雁	236275	1	2	1、反复胚胎种植失败。		4.59	1.06	1.52	2.52		36	3.5	3	5	4.17	41.48	110.3	13.69	19.23	1.48	1	1	0	1	继发	26.61	0.5	9		8	10	1725	0.95	6.93	2894	8				1	1			1	NULL
271	20170804	37011177113	张来荣	376050	0无血脂	1	1、反复胚胎种植失败。		#N/A	0.84	#N/A	#N/A		35	4	9		6.22	3.12	40.8	21.8	48.83	2.73	1	0	1	0	继发	27.68	0.8	6		10	7	3000	0.9	5.58	3382	9	1	2				1			4BB
283	20170812	37011153827	周鲁鲁	914154	1	2	1、反复胚胎种植失败。		2.98	1.46	1.04	1.81		27	6	3	4	4.58	4.95	29.1	16.77	28.35	2.58	0	0	0	0	原发	24.03	0.9	21		9	19	1650	1.5	3.04	>3000.0	20	3			1			1		NULL
288	20170814	37011177179	张颖超	182706	1	1	1、反复胚胎种植失败。		4.71	1.28	1.49	3.19		30	4	5	14	4.27	4.61	30.4	24.04	13.52	1.06	0	0	0	0	原发	17.78	1.1	15		9	19	1275	1	1.86	5683	14	1	1					1		4AA
298	20170816	37011147814	许淑娟	195927	1	2	1、高育龄。2、反复胚胎种植失败。		3.94	0.73	1.43	2.72		40	2	4	3	5.96	4.83	42.6	10.63	27.16	1.16	1	1	1	1	继发	26.63	0.2	10		13	10	4575	0.75	1.14	2247	12	3			1	1				4BA
327	20170906	37011179751	王静	379638	1	1	1、反复胚胎种植失败。		4.96	0.82	1.32	2.99		38	6	4	10	4.16	11.42	32.4	18.54	33.7	1.97	0	0	0	0	原发	28.12	0.3	10		11	8	2300	0.9	7.99	2365	2							1	1	NULL
344	20170913	37011177239	冯敏	265263	1	2	1、反复胚胎种植失败。		4.8	0.93	1.48	2.8		30	4.5	4	7	6.19	5.8	33.5	9.25	15.75	1.18	0	0	0	0	原发	22.43	0.2	5		10	15	3750	0.9	2.75	4801	17	4								4BB
344	20170913	37011177239	冯敏	265263	1	2	1、反复胚胎种植失败。		#N/A	0.93	#N/A	#N/A		30	4.5	4	7							0	0	0	0	原发	22.43	0.9	8		10	15	3750	0.9	2.75	4801	17	too								4BB
381	20170925	37011150179	李敏	227640	1	4	1、反复胚胎种植失败。		5.12	3.57	1.17	3.12		37	7	5	5	4.74	4.06	93	16.94	5.19	2.32	1	0	1	0	继发	25.88	0.6	10		10	9	2450	0.7	6.42	1936	10	2				1				4BC
381	20170925	37011150179	李敏	227640	1	4	1、反复胚胎种植失败。		5.12	3.57	1.17	3.12		37	7	5	5	4.74	4.06	93	16.94	5.19	2.32	1	0	1	0	继发	25.88	0.6	9		10	9	2450	0.7	6.42	1936	10	too				too				4BC
445	20171018	37011179145	徐玉苓	347301	1	1	1、反复胚胎种植失败。		4.25	0.46	1.59	2.35		32	5	6	8	5.65	7.17	40.1	13.5	29.7	1.35	1	1	0	1	继发	20.9	0.7	22		10	10	1875	1.3	4.45	>3000.0	15				1			1	1	NULL
465	20171023	37011179851	蔺晓丽	345366	1	1	1、女方各种因素导致的配子运输障碍。		4.5	2.6	1.17	2.61		30	0.5	0	0	5.08	4.07	31.1	13.3	49.32	0.819	1	0	1	0	继发	30.71	0.5	20		11	15	2550	1	1.96	4119	17	2					1			4AB
465	20171023	37011179851	蔺晓丽	345366	1	1	1、女方各种因素导致的配子运输障碍。		#N/A	2.6	#N/A	#N/A		30	0.5	0	0	5.08	4.07	31.1	13.3	49.32	0.819	1	0	1	0	继发	30.71	0.5	20		11	15	2550	1	1.96	4119	17	too					too			4BB
472	20171027	37011171225	梁妍妍	348935	0无血脂	2	1、反复胚胎种植失败。		#N/A	0.71	#N/A	#N/A		37	3	2	8	11.91	1.79	918.2	28.6	20.49	2.81	1	1	1	1	继发	22.17	0.65	12		10	8	1800	0.9	1.14	2592	10	1			1	2				4BB
481	20171030	37011180709	阎煜倩	303785	1	1	1、女方各种因素导致的配子运输障碍。		3.35	0.7	1.75	1.54		29	7	4	5	5.92	3.45	79	14.91	26.8	0.44	0	0	0	0	原发	23.14	0.3	9		14	11	3450	1	1.91	4429	15	3	1				1			4AB
486	20171030	37011179023	孙春杰	373775	1	1	1、反复胚胎种植失败。		5.58	0.94	1.07	3.85		35	5.5	2	5	5.86	3.06	9	38.52	27.82	2.73	0	0	0	0	原发	26.44	1	18		9	14	1650	1.2	2.03	2492	14	2			1					4BB
491	20171101	37011180347	曹玉蕾	346512	1	1	1、反复胚胎种植失败。		5.08	0.83	1.65	2.83		36	4	0	0	6.47	4.58	32.4	7.77	7.56	1.16	1	0	1	0	继发	23.18	0.5	17		8	9	1075	0.9	3.32	>3000.0	10	1								4AA
492	20171101	37011160081	王燕	276980	1	2	1、反复胚胎种植失败。		4.14	0.44	1.52	2.45		39	2.5	8	17	8.68	5.32	26.8	9.2	0.69	2.58	1	1	1	1	继发	21.26	0.5	6		11	8	2475	0.8	4.61	2507	9	1					1			4BA
506	20171106	37011180780	巩玉娜	327449	1	1	1、反复胚胎种植失败。		5.59	1.73	1.13	3.74		30	1.5	0	7	5.13	3.29	42.1	18.85	24.8	3.44	1	0	1	0	继发	23.57	1.1	8		7	7	1575	1.25	6.92	2326	6	1			2	1				4BC
524	20171113	37011179920	李慧芳	371789	1	1	1、反复胚胎种植失败。		4.37	1.68	1.5	2.44		26	2	5	4	6.75	7.63	23.5	16.61	19.29	1.51	1	0	0	0	继发	20.22	1	7		7	15	1050	0.8	7.16	6662	23	5								4AA
525	20171113	37011180389	卢艳	348636	1	1	1、反复胚胎种植失败。		4.53	0.62	1.08	2.9		30	10	1	5	2.37	4.77	56.6	15.68	17.3	1.59	0	0	0	0	原发	22.76	0.6	13		9	16	2250	1.1	1.08	3751	20	3								4BB
525	20171113	37011180389	卢艳	348636	1	1	1、反复胚胎种植失败。		#N/A	0.62	#N/A	#N/A		30	10	1	5	2.37	4.77	56.6	15.68	17.3	1.59	0	0	0	0	原发	22.76	0.6	13		9	16	2250	1.1	1.08	3751	20	too								4BB
525	20171113	37011180389	卢艳	348636	1	1	1、反复胚胎种植失败。		#N/A	0.62	#N/A	#N/A		30	10	1	5	2.37	4.77	56.6	15.68	17.3	1.59	0	0	0	0	原发	22.76	0.6	13		9	16	2250	1.1	1.08	3751	20	too								4BB
539	20171117	37011157662	李勇宏	274977	1	3	反复种植失败		5.31	1.08	1.44	3.35		41	4.5	5	3	6.31	3.83	40.7	0.53			1	1	1	1	继发	22.43	1.25	13		5	6	750	1.25	5.25	1524	4							2	1	NULL
584	20171130	37011179841	杨道香	355596	1	2	1、不明原因反复种植失败。		3.28	0.56	1.3	1.99		34	5.5	5	1	5.76	7.32	44.7	1.3	25.3	1.576	0	0	0	0	原发	20.89	0.8	18		15	11	1912.5	1.25	1.58	6150	9	1	1					1		4BC
606	20171208	37011169579	朱兆丽	320248	1	2	1、反复胚胎种植失败。		5.42	1.77	1.3	4.08		35	8.5	3	6	11.65	4.46	222.5	18.53	25.05	2.12	0	0	0	0	原发	23.79	0.55	9		9	7	2125	0.8	2.65	3500	8	3			1					4AA	5
655	20171220	37011169707	游兴兴	329375	1	2	1、反复胚胎种植失败。		3.98	5.37	0.79	2.1		33	9	3	5		21.62	316.9	15.66			0	0	0	0	原发	22.98	0.3	35		8	13	1350	1	1.62	4856	26	4	1					1		4BB
668	20171221	37011179654	田群	348242	1	1	1、反复胚胎种植失败。		6.99	1.23	1.89	4.21		34	12	7	13	5.88	2.74	66.8	21.12	17.13	0.682	0	0	0	0	原发	20.43	0.9	15		9	17	2475	1.2	1.19	7357	9	1	1			1				4BA
674	20171225	37011183023	董爱娟	242715	1	1	反复生化妊娠流产		5.05	0.67	1.55	2.81		30	3.5	0	3	6.84	3.6	46.1	37.11	8.67	1.835	0	0	0	0	原发	18.1	0.7	13		8	8	1650	1	1	>3000.0	10	1								4AB
676	20171225	37011182528	冯荣贵	346268	1	1	1、反复胚胎种植失败。		5.39	0.99	1.49	3.67		35	7	7	11	10.89	4.22	30.74	23.5	22.77	15.58	0	0	0	0	原发	20.92	0.65	10		7	11	1500	1	6.15	5132	7							1	1	NULL
682	20171227	37011147318	杨燕南	220376	0无血脂	3	1、反复胚胎种植失败。		#N/A	0.65	#N/A	#N/A		28	4	5	6	9.61	0.87	1244	18.59	34.76	3.35	1	0	1	0	继发	18.21	0.85	15		7	10	1800	0.85	8.83	4101	14		1					1		4BC
717	20180104	37011161879	孙梅	249097	1	2	1、反复胚胎种植失败。		4.74	0.46	1.59	2.65		34	2.5	4	3	4.86	4.45	43.8	15.31	14.92	1.57	1	0	1	0	继发	0	0.6	8		9	6	1500	0.8	3.01	2330	6	3	1							4BB
717	20180104	37011161879	孙梅	249097	1	2	1、反复胚胎种植失败。		4.74	0.46	1.59	2.65		34	2.5	4	3							1	0	1	0	继发	0	0.6	8		9	6	1500	0.8	3.01	2330	6	too	too							4BB
717	20180104	37011161879	孙梅	249097	1	2	1、反复胚胎种植失败。		4.74	0.46	1.59	2.65		34	2.5	4	3							1	0	1	0	继发	0	0.6	8		9	6	1500	0.8	3.01	2330	6	too	too							4BB
728	20180108	37011182059	周丛	400937	1	1	1、反复胚胎种植失败。		3.02	0.66	1.14	1.77		31	3	4	8	9.02	3.8	20.2	13.53	30.31	1.93	1	0	1	0	继发	19.53	0.4	9		9	6	3600	1.2	4.78	>3000.0	9	1								4BC
731	20180109	37011147343	何燕	186756	1	3	1、梗阻性无精子症。2、反复胚胎种植失败。		3.57	0.87	1.02	2.19		28	7	5	8	6.5	7.17	21.4	15.82	9.68	2.87	0	0	0	0	原发	20.92	NULL	0		10	13	1575	1.3	4.3	4712	17	3	2		1		4			4BB
731	20180109	37011147343	何燕	186756	1	3	1、梗阻性无精子症。2、反复胚胎种植失败。		3.57	0.87	1.02	2.19		28	7	5	8	6.5	7.17	21.4	15.82	9.68	2.87	0	0	0	0	原发	20.92	NULL	0		10	13	1575	1.3	4.3	4712	17	too	too		too		too			4BB
731	20180109	37011147343	何燕	186756	1	3	1、梗阻性无精子症。2、反复胚胎种植失败。		3.57	0.87	1.02	2.19		28	7	5	8	6.5	7.17	21.4	15.82	9.68	2.87	0	0	0	0	原发	20.92	NULL	0		10	13	1575	1.3	4.3	4712	17	too	too		too		too			4BA
738	20180112	37011164293	刘云婷	301371	1	2	1、反复胚胎种植失败。		4.15	0.83	1.18	2.63		31	4.5	4	4	3.56	1.55	10.2	18.72			1	0	1	0	继发	21.83	1	11		8	7	1575	1	4.94	1561	5	3								4BC
738	20180112	37011164293	刘云婷	301371	1	2	1、反复胚胎种植失败。		4.15	0.83	1.18	2.63		31	4.5	4	4							1	0	1	0	继发	21.83	1	11		8	7	1575	1	4.94	1561	5	too								4BC
738	20180112	37011164293	刘云婷	301371	1	2	1、反复胚胎种植失败。		4.15	0.83	1.18	2.63		31	4.5	4	4							1	0	1	0	继发	21.83	1	11		8	7	1575	1	4.94	1561	5	too								4BB
743	20180112	37011155613	胡巧荣	244559	1	2	1、高育龄。2、反复胚胎种植失败。		4.85	1.06	1.17	2.86		41	12	5	6	6.66	3.92	26.1	11.01	27.56	1.4	1	2	1	1	继发	30.78	0.75	7		12	4	3750	1	4.51	1142	6						1	1	1	NULL
790	20180205	37011130056	郝美霞	1056510	1	5	1、反复胚胎种植失败。		4.37	1.51	1.22	2.54		39	2	7	7	10.58	3.81	15.4	24.4	14.88	3.55	1	0	1	0	原发	27.03	1.35	13		13	5	3375	1.5	4.06	1420	10					1			1	NULL
791	20180206	37011183061	刘丽丽	402161	1	1	1、复发性流产。		3.48	0.81	1.22	2.13		31	3	0	8	8.15	4.13	23.04	13.99	51.87	1.97	1	0	1	0	继发	22.41	1.2	20		12	14	1675	1.1	0.96	3437	19	6								4AA
810	20180219	37011115015	葛乐丽	800159	1	2	1、反复胚胎种植失败。		4.73	1.13	1.52	2.88		34	5	5	8	7.3	3.97	24	21.45	11.61	1.67	1	1	0	1	继发	24.03	0.9	8		7	6	1275	1	7.64	>3000.0	5	1						1		4BB
822	20180223	37011184166	于海霞	405700	1	1	1、复发性流产。		4.39	0.99	1.37	2.6		34	6	4	8	4.27	4.96	27	22.77	14.39	2.14	1	0	1	0	继发	18.82	0.75	24		8	12	1050	1.2	0.83	6564	15	2				1	1	2		4BB
822	20180223	37011184166	于海霞	405700	1	1	1、复发性流产。		#N/A	0.99	#N/A	#N/A		34	6	NULL		4.27	4.96	27	22.77	14.39	2.14	1	0	1	0	继发	18.82	0.75	24		8	12	1050	1.2	0.83	6564	15	too				too	too	too		4BC
844	20180228	37011168437	何凤仙	278060	1	2	1、反复胚胎种植失败。		4.18	1.74	1.23	3.06		29	6.5	3	3	13.73	6.37	208.2	11.66	22.39	2.36	0	0	0	0	原发	23.43	0.7	15		10	9	2475	1.2	0.88	1529	9	2					1			4AA
862	20180303	37011185168	李秀英	530156	1	1	1、高育龄。		4.05	0.95	1.3	2.44		44	8	4	4	6.33	7.76	17.8	26.05	23.92	未查	0	0	0	0	原发	26.72	1.3	13		10	16	1875	1.1	5.04	3978	17	1						1		4BB
884	20180305	37011184652	齐焕苓	504604	1	1	1、反复胚胎种植失败。		4.75	1.81	1.41	2.55		37	13	4	5	6.58	12.22	48.4	22.05	46.75	1.9	0	0	0	0	原发	30.25	声略增	26		10	12	1950	0.85	1.88	2517	14	too					too	too		4BA
931	20180312	37011185666	韩丽丽	306388	1	1	1、反复胚胎种植失败。		5.28	0.92	1.21	3.24		35	5	4	11	8.2	2.7	44.9	30.22	23.62	2.92	0	0	0	0	原发	24.87	1.1	8		8	7	1200	1	4.25	1865	7	1								4BB
948	20180314	37011184359	陈小庆	406874	1	1	1、反复胚胎种植失败。		4.97	0.4	1.65	2.75		30	5.5	5	8	8.64	8.81	48.7	23.77	19.32	3.02	0	0	0	0	原发	18.04	1.1	20		12	6	3850	1.4	1.11	2444	4				1				1	NULL
954	20180315	37011182077	赵春利	378123	1	1	1、复发性流产。		3.91	0.67	1.13	2.31		31	8	0	3	6.84	11.04	66.7	8.24	34.85	2.87	1	0	1	0	继发	22.31	0.4	18		8	5	2025	1	2.76	2572	10	6	1							4AA
980	20180319	37011184696	齐悦	347334	1	1	1、反复胚胎种植失败。		5.34	1.55	1.39	3.36		29	6	6	12	4.49	1.46	41.3	17.53	39.61	1.54	1	0	1	0	继发	24.69	0.6	32		8	13	1000	1	2.71	2104	12	1			1					4BB
987	20180319	37011184385	程冬玲	374749	1	1	1、反复胚胎种植失败。		5.04	0.53	1.42	3.13		34	5	5	5	4.8	5.1	22.4	15.14	12.6	2.542	1	1	1	1	继发	21.28	0.6	17		9	19	1350	0.95	1.9	3249	19	1	1		2					4BC	13
1006	20180323	37011184607	曹芳	409754	1	1	1、反复胚胎种植失败。		4.94	1.28	1.35	2.85		37	2.5	4	6	6.07	4.34	23.3	18.77	14.74	11.16	0	0	0	0	原发	23.7	0.6	21		8	17	1312.5	1.25	3.15	3980	15	1								4BB	10
1035	20180330	37011184204	吕晓玉	408241	1	1	1、反复胚胎种植失败。		6.45	1.38	1.5	3.85		30	2.5	0	4	8.28	6.63	37.4	16.32	16.34	1.91	0	0	0	0	原发	23.34	声欠均	10		13	10	3450	1.1	1.99	1601	7	1	1		1	1				4BA	5
1051	20180403	37011186408	韩红	412611	0无血脂	1	1、反复胚胎种植失败。		#N/A	0.54	#N/A	#N/A		26	2	5	7	13.02	3.65	777.2	未查	未查	2.14	0	0	0	0	原发	20.76	1.1	16		2	13	375	0.9	0.8	>3000.0	9	1	1			1				4BB	3
1059	20180404	37011184609	刘银行	412130	1	1	反复生化妊娠流产		4.93	1.03	1.29	3.09		35	0.5	0	5	4.81	5.23	26.4	12.71	22.91	3.95	1	1	0	1	继发	27.03	0.5	16		10	13	1987.5	1	1.73	4203	17	5	1							4BB	11
1059	20180404	37011184609	刘银行	412130	1	1	反复生化妊娠流产		4.93	1.03	1.29	3.09		35	0.5	0	5	4.81	5.23	26.4	12.71	22.91	3.95	1	1	0	1	继发	27.03	0.5	16		10	13	1987.5	1	1.73	4203	17	too	too							4BB	too
1059	20180404	37011184609	刘银行	412130	1	1	反复生化妊娠流产		4.93	1.03	1.29	3.09		35	0.5	0	5	4.81	5.23	26.4	12.71	22.91	3.95	1	1	0	1	继发	27.03	0.5	16		10	13	1987.5	1	1.73	4203	17	too	too							4BB	too
1059	20180404	37011184609	刘银行	412130	1	1	反复生化妊娠流产		4.93	1.03	1.29	3.09		35	0.5	0	5	4.81	5.23	26.4	12.71	22.91	3.95	1	1	0	1	继发	27.03	0.5	16		10	13	1987.5	1	1.73	4203	17	too	too							4AB	too
1075	20180409	37011129996	杜光翠	139642	1	4	1、反复胚胎种植失败。		5.8	1.11	1.4	3.83		31	2	5	8	7.84	7.83	46.6	17.96	41.45	0.921	0	0	0	0	原发		0.8	12		10	7	2212.5	1	2.71	3586	9	2								4AB	0
1075	20180409	37011129996	杜光翠	139642	1	4	1、反复胚胎种植失败。		#N/A	1.11	#N/A	#N/A		31	too	5	8	未查	未查	未查	未查	未查	未查	0	0	0	0	原发		0.8	12		10	7	2212.5	1	2.71	3586	9	too								4BC	0
1094	20180416	37011185778	刘芯仪	370618	1	1	1、反复生化妊娠流产		3.59	0.5	1.37	1.92		24	0	0	2	6.37	6.47	30.9	19.46	26.67	1.71	0	0	0	0	原发	22.08	0.8	17		7	14	900	1	4.68	6295	22	3	2	1						4AA	13
1097	20180417	37011116444	牛延红	808173	1	2	1、反复胚胎种植失败。		3.91	2.35	0.78	2.25		35	5	5	7	4.11	2.75	31.5	23.36	32.51	2.23	0	0	0	0	原发	30.92	0.85	18		10	14	1500	0.95	2.31	3705	15	3								4BB
1097	20180417	37011116444	牛延红	808173	1	2	1、反复胚胎种植失败。		#N/A	2.35	#N/A	#N/A		35		NULL		4.11	2.75	31.5	23.36	32.51	2.23	0	0	0	0	原发	30.92	NULL	18		10	14	1500	0.95	2.31	3705	15									4BC
1097	20180417	37011116444	牛延红	808173	1	2	1、反复胚胎种植失败。		#N/A	2.35	#N/A	#N/A		35		NULL		4.11	2.75	31.5	23.36	32.51	2.23	0	0	0	0	原发	30.92	NULL	18		10	14	1500	0.95	2.31	3705	15									4BB
1123	20180427	37011141694	陈凤真	143421	1	2	反复胚胎种植失败		3.52	1.02	1.44	1.86		34	2	4	3	7.59	6.37	24.9	28.82	16.36	2.87	1	0	0	0	继发	23.62	0.75	12		10	12	2437.5	0.75	2.05	4608	10	1	1		1					4AB
1128	20180430	37011185411	吴春燕	137946	1	1	1、反复胚胎种植失败。		5.8	0.85	1.67	3.43		36		NULL		4.34	4.12	93.3	9.96	18.22	1.18	1	0	1	0	继发	20.54	0.7	10		9	3	1925	0.85	1.87	1186	4							1	1	NULL
1148	20180519	37011181732	傅霞	404995	1	1	1、反复胚胎种植失败。		3.35	1.66	1.09	2.09		39	14	4	10	5.79	6.15	15	17.82	36.26	0.871	0	0	0	0	原发	24.41	0.8	10		8	7	1275	1.1	4.35	1568	6					1			1	NULL
1149	20180519	37011165844	孙宁	305832	1	3	1、高育龄。2、反复胚胎种植失败。		5.27	0.62	1.56	3.11		39	0.5	4	4	7.23	6.59	32.7	28.69	32.53	1.71	0	0	0	0	原发	23.62	0.9	10		7	3	1575	0.9	9.06	1494	6	1				2				4BB
1218	20180614	37011184966	王营彬	411039	1	1	1、反复胚胎种植失败。		3.46	0.75	1.5	1.81		33	11	3	5	5.81	5.18	46.7	27.41	9.99	2.64	1	0	1	0	继发	22.61	0.7	17		11	11	2325	1	2.12	3944	10	1				1	1			4BB
1252	20180620	37011187894	王亭亭	419413	1	1	1、反复胚胎种植失败。		5.62	1.5	1.37	3.4		25	3.5	5	6	4.85	5.06	37.5	20.3	93.04	1.07	1	0	1	0	继发	32.03	1	38		10	10	1500	1	2.2	1810	8	2	1		1					6BB
1255	20180621	37011170105	王玉思	340110	1	2	1、女方各种因素导致的配子运输障碍。2、排卵障碍。		5.19	0.65	1.97	3.31		32	4.5	4	3	7.41	11.61	26.2	24.35	34.78	2.56	0	0	0	0	原发	20.58	0.7	33		10	14	1650	1	2.31	4607	10	2	1							4AB
1268	20180622	37011168035	程翠华	301940	1	2	1、反复胚胎种植失败。		5.77	1.19	1.56	3.8		48	1.5	5	6	6.29	3.87	35.2	24.63	15.42	1.82	1	1	1	1	继发	27.34	0.85	15		11	12	2550	0.95	1.47	2731	9							2	1	NULL
1287	20180628	37011186243	张国爽	414576	1	1	1、反复胚胎种植失败。		4.7	0.6	1.49	2.75		37	3.5	6	14	22.77	9.87	38.5	15.94	20.51	3.21	1	0	1	0	继发	22.32	0.75	10		8	6	1650	0.7	6.14	>3000.0	4	1								4AA
1318	20180705	37011158445	陈海霞	239289	1	4	1、反复胚胎种植失败。		3.72	1.25	1.04	2.32		34	4.5	4	7	9.17	2.05	1061	24.98	26.02	1.72	1	0	1	0	继发	21.38	0.4	14		9	6	1350	0.55	7.16	3498	10	1					1			4BB
1333	20180707	37011186933	刘翠	164270	1	1	1、反复胚胎种植失败。		3.75	0.64	1.09	2.21		28	6	4	7	5.63	3.48	29.4	17.96	38.68	2	0	0	0	0	原发	21.97	0.6	15		12	15	2325	1.1	1.38	4826	18	5	1							4BB
1333	20180707	37011186933	刘翠	164270	1	1	1、反复胚胎种植失败。		#N/A	0.64	#N/A	#N/A		28	6	4	7	5.63	3.48	29.4	17.96	38.68	2	0	0	0	0	原发	21.97	0.6	15		12	15	2325	1.1	1.38	4826	18									4AA
1335	20180708	37011184501	杨爱华	162839	0无血脂	1	1、反复胚胎种植失败。		#N/A	1.35	#N/A	#N/A		41	7	5	7	6.64	3.02	20.39	14.2	19	0.57	1	1	1	1	继发	24.44	1	10		9	15	2725	1.1	0.64	2864	11	1								4AA
1349	20180709	37011148062	彭守丽	161795	1	3	1、反复胚胎种植失败。		5.93	0.93	1.73	3.42		41	3	5	5	10.68	4.6	53.8	12.31	23.09	3.02	1	0	1	0	继发	25.24	0.7	7		14	6	3825	0.85	5.15	2914	6					1			1	NULL
1354	20180709	37011165078	王卫霞	247273	1	2	1、高育龄。2、反复胚胎种植失败。		4.7	1.44	1.23	2.84		41	11	3	3	4.66	6.73	23.1	14.29	8	1.26	1	1	1	1	继发	21.94	0.8	32		12	22	2100	1.2	0.97	5404	18							1	1	NULL
1393	20180715	37011137233	朱洪燕	144910	1	2	1、反复胚胎种植失败。		5.8	1.14	1.31	3.65		36	3	5	7	4.34	1.61	31.3	20.72	33.27	2.41	1	2	0	1	继发	27.82	0.95	18		8	11	1800	1.1	2.12	2636	15	1					1	1		4BB
1406	20180717	37011186238	王宁宁	249377	1	1	1、复发性流产。2、反复胚胎种植失败。		4.95	0.7	1.75	2.65		29	1	6	11	6.81	7.49	36.6	14.8	60.24	1.72	1	0	1	0	继发	20.04	0.6	13		10	16	1375	0.8	2.11	6147	15	4			1					4BB
1418	20180719	37011165658	王新	302348	1	2	1、高育龄。2、反复胚胎种植失败。		4.39	0.58	1.47	2.7		40	15	4	4	9.77	4.76	32.2	18.48	5.89	3.88	1	0	1	0	继发	21.7	0.85	11		13	8	4125	1.4	1.64	2704	6	1				1				4BB
1444	20180723	37011133974	王淑霞	189656	1	3	1、高育龄。2、反复AIH失败		4.21	0.55	1.84	2.17		39	3.5	2	4	7.93	5.28	29.8	10.9	9.13	2.62	1	2	1	1	继发	23.27	1.3	10		9	9	2400	1.45	5.06	3310	8		1			2			1	NULL
1452	20180725	37011139531	孙晓莉	158858	0无血脂	2	1、反复胚胎种植失败。		#N/A	0.81	#N/A	#N/A		32	4	6	9	4.87	4.27	14.59	8.6	0.145	1.566	1	0	1	0	继发	21.56	0.35	14		9	12	1500	1.2	2.16	4866	12	6								4BB
1534	20180814	37011164329	林林	302504	1	2	1、高育龄。		3.56	1.25	0.88	2.05		39	0.75	4	3	5.43	1.75	34.4	17.66	34.8	3.05	1	1	1	1	继发	30.11	1.1	12		10	9	2662.5	1.1	2.05	2556	10	2	1			1	1			4BA	1
1534	20180814	37011164329	林林	302504	1	2	1、高育龄。		#N/A	1.25	#N/A	#N/A		39		NULL		5.43	1.75	34.4	17.66	34.8	3.05	1	1	1	1	继发	30.11	NULL	0		10	9	2662.5	1.1	2.05	2556	10									4BB	1
1534	20180814	37011164329	林林	302504	1	2	1、高育龄。		#N/A	1.25	#N/A	#N/A		39		NULL		5.43	1.75	34.4	17.66	34.8	3.05	1	1	1	1	继发	30.11	NULL	0		10	9	2662.5	1.1	2.05	2556	10									4BB	1
1545	20180818	37011189650	张玉红	372613	0无血脂	1	1、其他。		#N/A	1.8	#N/A	#N/A		35	2	0	4	10.29	4.15	26.3	12.51	17.74	2.21	1	0	1	0	继发	24.06	0.65	14		12	8	3600	1.3	0.99	2437	6	1			1		1			4BB
1601	20180830	37011149074	王慧	169668	1	3	1、反复胚胎种植失败。		4	0.7	1.86	2.39		32	4	5	7	6.75	4.73	46.1	14.75	35.21	3.2	0	0	0	0	原发	23.31	0.5	17		10	7	1875	0.85	3.91	5968	14	3			2	1				4BC
1601	20180830	37011149074	王慧	169668	1	3	1、反复胚胎种植失败。		4	0.7	1.86	2.39		32		NULL		6.75	4.73	46.1	14.75	35.21	3.2	0	0	0	0	原发	23.31		0		10	7	1875	0.85	3.91	5968	14									4AB
1601	20180830	37011149074	王慧	169668	1	3	1、反复胚胎种植失败。		4	0.7	1.86	2.39		32		NULL		6.75	4.73	46.1	14.75	35.21	3.2	0	0	0	0	原发	23.31		0		10	7	1875	0.85	3.91	5968	14									4BC
1605	20180831	37011188950	文秀英	177592	1	1	1、反复胚胎种植失败。		4.88	0.89	1.51	2.71		30	10.5	6	15	5.43	4.27	55.5	20.13	6.93	2.33	0	0	0	0	原发	21.18	1.2	7		9	13	2025	1.1	0.16	1128	12	1	1			1				4BB
1610	20180901	37011191317	姬辛辛	411337	1	1	1、反复胚胎种植失败。		3.95	1.35	0.89	2.44		27	2	3	4	5.97	4.45	15	16.24	11.06	3.44	1	0	1	0	继发	23.59	1.2	22		9	14	1325	1.3	2.18	>3000.0	23	6								4BB
1636	20180908	37011113931	杨静	708302	1	3	1、复发性流产。		1.01	1.08	1.3	2.64		36	9	7	4	6.16	4.64	44	14.25	27.62	2.36	1	1	1	1	继发	22.44	0.95	18		9	17	1837.5	0.95	1.95	4093	18	2	1							4BB
1636	20180908	37011113931	杨静	708302	1	3	1、复发性流产。		#N/A	1.08	#N/A	#N/A		36		NULL		6.16	4.64	44	14.25	27.62	2.36	1	1	1	1	继发	22.44	NULL	0		9	17	1837.5	0.95	1.95	4093	18									4BB
1642	20180910	37011190240	刘长艳	527781	1	1	1、反复胚胎种植失败。		4.89	0.62	1.27	3.05		34	5	4	9	6.42	3.81	45.6	8.95	43.56	1.47	1	0	1	0	继发	31.88	0.65	13		9	11	2025	1	2.81	1947	11	2	3							5BB
1642	20180910	37011190240	刘长艳	527781	1	1	1、反复胚胎种植失败。		4.89	0.62	1.27	3.05		34	5	NULL		6.42	3.81	45.6	8.95	43.56	1.47	1	0	1	0	继发	31.88	0.65	13		9	11	2025	1	2.81	1947	11									4BB
1658	20180914	37011189809	王晓丽	419294	1	1	1、女方各种因素导致的配子运输障碍。2、反复胚胎种植失败。		4.18	0.6	1.59	2.35		29	5.5	3	8	3.72	2.53	28.2	28.81	17.45	3.78	0	0	0	0	原发	20.96	0.65	22		8	23	1200	1.1	1.46	4380	18	2	2					2		4BB
1658	20180914	37011189809	王晓丽	419294	1	1	1、女方各种因素导致的配子运输障碍。2、反复胚胎种植失败。		#N/A	0.6	#N/A	#N/A		29	5.5	3		3.72	2.53	28.2	28.81	17.45	3.78	0	0	0	0	原发	20.96	0.65	22		8	23	1200	1.1	1.46	4380	18									4BB
1670	20180917	37011191826	肖雪	342318	0无血脂	1	反复生化妊娠流产		#N/A	1.23	#N/A	#N/A		28	3	0	3	5.41	4.56	23	10.01	52.34	0.588	1	1	1	1	继发	24.54	0.4	22		10	12	1875	1.2	4.18	3253	9	4						1		4AA
1670	20180917	37011191826	肖雪	342318	0无血脂	1	反复生化妊娠流产		#N/A	1.23	#N/A	#N/A		28	0	NULL		5.41	4.56	23	10.01	52.34	0.588	1	1	1	1	继发	24.54	0.4	22		10	12	1875	1.2	4.18	3253	9									4AA
1677	20180918	37011179790	王迪	361146	1	2	1、反复胚胎种植失败。		4.03	2.26	1.16	2.25		31	2	3	5	6.8	6.37	595.2				1	0	1	0	继发	23.31	1.1	26		9	10	1162.5	1.1	10.74	>3000.0	6					1			1	NULL
1680	20180920	37011190642	张倩倩	423823	0无血脂	1	1、反复胚胎种植失败。		#N/A	2.61	#N/A	#N/A		31	2	5	9	6.93	5.92	29.4	11.53	28.08	2.39	1	0	1	0	继发	18.55	0.9	13		12	13	1575	1.3	1.37	4592	12	1	1		1		1			4BB
1698	20180925	37011190660	王娜	432893	1	1	1、反复胚胎种植失败。		4.34	1.39	1.19	2.54		29	5	3	5	7.64	10.74	35	17.62	16.96	2.6	1	0	1	0	继发	22.55	1.25	19		13	17	2700	1.2	0.82	10431	21	4	1				1			4BB
1727	20181001	37011182221	霍一秀	388945	1	2	1、反复胚胎种植失败。		4.17	1.75	1.03	2.69		40	3	3	4	4.74	1.86	38.5	11.02	13.05	1.91	1	1	1	1	继发	22.6	1.2	13		9	11	1950	1.3	2.84	4194	13	1	1				1	1		4BC
1746	20181005	37011168807	王道珍	329671	1	2	1、高育龄。2、反复胚胎种植失败。		5.02	1.45	1.24	3.07		40	21	3	4	7.26	3.38	19.1	14.57	14.87	2.32	1	0	1	0	继发	28.07	1	12		9	7	2200	1	4.17	2645	7					1			1	NULL
1765	20181010	37011191628	陈雪玲	281666	1	1	1、反复胚胎种植失败。		5.51	1.28	0.93	3.77		41	6	3	6	7.86	3.5	27.9	15.12	26.93	0.86	1	0	1	0	继发	26.03	1	11		11	7	2625	1.2	0.83	1082	11				1	1		1	1	NULL
1768	20181010	37011160068	李艳丽	162572	0无血脂	2	1、反复胚胎种植失败。		#N/A	1.24	#N/A	#N/A		34	3	4	4	5.65	3.48	31.34	6.92	< 19.88	2.6	0	0	0	0	原发	22.31	1.1	14		9	9	1425	1.4	1.78	1599	8	2	1					1		4BB
1768	20181010	37011160068	李艳丽	162572	0无血脂	2	1、反复胚胎种植失败。		#N/A	1.24	#N/A	#N/A		34		1		5.65	3.48	31.34	6.92	< 19.88	2.6	0	0	0	0	原发	22.31	NULL	0		9	9	1425	1.4	1.78	1599	8									4BA
1774	20181013	37011187664	张宁	162076	1	1	1、反复胚胎种植失败。		4.51	0.68	1.04	3.08		28	4	3	8	7.7	5.9	11.88	7.01	38	1.36	1	0	1	0	继发	26.84	0.5	25		10	15	1500	1	2.06	4666	14	2	2							4AB
1774	20181013	37011187664	张宁	162076	1	1	1、反复胚胎种植失败。		#N/A	0.68	#N/A	#N/A		28	4	NULL		7.7	5.9	11.88	7.01	38	1.36	1	0	1	0	继发	26.84	0.5	25		10	15	1500	1	2.06	4666	14									4AA
1809	20181024	37011192291	刘之英	198963	1	1	1、女方各种因素导致的配子运输障碍。		4.66	0.63	1.58	2.52		32	7	5	10	6.8	7.26	32.6	10.47	15.48	1.26	0	0	0	0	原发	19.41	1	9		8	18	1162.5	1	5.24	7092	18	2	1			2	1			4AB
1829	20181028	37011181590	柏景英	9224380	1	2	1、女方各种因素导致的配子运输障碍。2、反复胚胎种植失败		7.44	1.41	1.52	4.66		36	5	3	8	16.11	9.47	1054	27.67	20.16	4.04	0	0	0	0	原发	23.4	0.8	0		13	7	3600	1	0.91	3699	11	1				1				4BC
1838	20181030	37011183177	刘丹丹	355849	0无血脂	2	1、反复胚胎种植失败。		#N/A	1.25	#N/A	#N/A		30	5	2	3	2.79	0.49	5			2.56	0	0	0	0	原发	20.42	0.7	15		9	8	2287.5	0.9	3.49	2299	9						2		1	NULL
1839	20181030	37011129992	宋光英	1363850	1	3	1、高育龄。2、反复胚胎种植失败。		5.56	1.39	1.22	3.73		39	3.5	4	5	4.77	2.38	41.2	20.79	23.11		1	1	1	1	继发	23.46	1.2	11		8	10	1200	1.3	4.2	6142	9	1								4AB
1852	20181103	37011149153	赵淑红	244677	1	2	1、反复胚胎种植失败。		4.3	0.47	1.41	2.61		29	11	6	9	7.59	3.13	52.4	18.66	32.26	1.69	1	0	1	0	继发	20.7	0.8	14		11	10	2175	0.95	4.25	3759	9	1								4BC
1855	20181105	37011193251	朱丹丹	376157	1	1	1、复发性流产。2、反复胚胎种植失败。		4.32	1.22	1.16	2.58		31	4.5	4	8	11.02	5.54	20.8	16.09	5.6	2.02	0	0	0	0	原发	24.22	1	11		9	9	1725	1	3.52	2578	8	2			1					4BB
1855	20181105	37011193251	朱丹丹	376157	1	1	1、复发性流产。2、反复胚胎种植失败。		#N/A	1.22	#N/A	#N/A		31	4.5	4	8	11.02	5.54	20.8	16.09	5.6	2.02	0	0	0	0	原发	24.22	1	11		9	9	1725	1	3.52	2578	8	2			1					4AA
1875	20181109	37011161184	丁鹏	278405	1	3	1、女方各种因素导致的配子运输障碍。		5.1	1.16	1.34	3.07		40	3	5	7	5.01	4.36	23.9	24.53	13.99	3.71	1	0	1	0	继发	19.73	1	18		7	10	1300	1	6.1	>3000.0	13		1						1	NULL
1882	20181112	37011191627	李桂月	439345	1	1	1、反复胚胎种植失败。		4.24	0.82	1.36	2.28		31	4.5	3	6	13.12	5.17	23	8.8	21.9	1.66	0	0	0	0	原发	20.7	0.6	5		14	7	3825	1.2	2.08	2202	8	1				1				4BB
1906	20181116	37011193330	岳蕾	149293	1	1	1、复发性流产。2、反复胚胎种植失败。		7.04	1.52	1.3	4.52		36	6	2	5	6.25	9.03	51.5	17.93	22.41	1.81	1	0	1	0	继发	21.99	0.4	18		9	11	1500	1	1.42	2593	11	3	1							4BB
1921	20181119	37011192262	余卓虹	431411	1	1	1、反复胚胎种植失败。		4.05	0.77	0.98	2.44		31	6.5	3	6	7.53	9.14	36.5	14.47	14.02	1.78	0	0	0	0	原发	18.37	0.5	10		12	13	3000	1	0.95	3682	21	1	1							4BB
1934	20181123	37011192163	潘迪	431368	1	1	1、反复胚胎种植失败。		5.84	0.81	1.49	3.25		34	4.5	3	4	7.68	3.23	23.5	41.27	16.91	2.32	0	0	0	0	原发	21.83	0.5	13		9	5	1650	1.25	5.13	1713	5		1		2	1			1	NULL
1935	20181123	37011192388	高淑娟	309493	0无血脂	1	1、反复胚胎种植失败。		#N/A	0.85	#N/A	#N/A		37	1	4	5	6.95	4.63	27.63	11.52	19.31	1.12	1	0	1	0	继发	23.6	0.7	4		11	5	1975	1.1	3.14	2113	6	1								4AB
1936	20181123	37011192746	王素芳	403326	0无血脂	1	1、反复生化妊娠流产 2、女方各种因素导致的配子运输障碍。		#N/A	1.27	#N/A	#N/A		29	0	0	4	4.73	2.56	17.9	13.39	4.11	4.17	1	0	0	0	继发	24.83	0.6	10		10	6	1875	1.2	2.59	1440	10	1								4BB
1939	20181124	37011193077	吕莎莎	438746	1	1	1、反复生化妊娠流产		5.13	1.46	1.15	3.2		32	5	3	8	8.19	4.25	11.1	9.95	22.74	2.18	0	0	0	0	原发	25.58	0.4	7		9	9	1650	1.2	2.89	2975	6		1						1（只有嵌合）	4AB
1958	20181129	37011186441	李雪	2512560	0无血脂	2	1、反复胚胎种植失败。		#N/A	0.82	#N/A	#N/A		41	3	3	5	6.46	2.01	31.7	17.12	18.94	1.14	1	0	1	0	继发	22.94	0.7	18		8	8	1800	0.7	1.49	922.7	13					1		1	1	NULL
1963	20181130	37011192809	赵金枝	408837	0无血脂	1	1、反复胚胎种植失败。		#N/A	2.09	#N/A	#N/A		35	7	3	8	4.75	20.4	45.5	9.27	50.72	1.46	0	0	0	0	原发	22.92	0.55	50		9	20	1500	1.2	11.48	17947	21	2	4							4AB
1977	20181204	37011194243	李雅楠	435692	0无血脂	1	1、女方各种因素导致的配子运输障碍。		#N/A	1.29	#N/A	#N/A		28	4	2		6.53	4.81	27	9.03	＜0.20	2.423	0	0	0	0	原发	21.48	1	19		8	15	1075	1	1.66	4552	12									4AA
2007	20181212	37011194009	姬燕	436618	0无血脂	1	1、反复胚胎种植失败。		#N/A	1.3	#N/A	#N/A		37	2	5	9	5.5	3.44	82.25	6.65	29.39	2.35	1	1	0	1	继发	26.56	0.8	17		8	11	1450	0.8	0.89	1886	14							2	1	NULL
2011	20181213	37011193752	成新丽	416716	1	1	1、严重的少精子症。2、反复胚胎种植失败。		5.01	0.92	1.44	2.97		35	4	2	4	6.24	5.05	32.5	13.87	32.49	2.74	1	1	1	0	继发	22.63	0.5	15		11	10	1650	0.9	1.59	2480	8	2								4BA
2015	20181214	37011194048	苏慧	439965	0无血脂	1	1、反复胚胎种植失败。		未见	0.55	0	0		37	4	5	11	5.78	5.25	98.1	11.49	26.71	2.51	1	1	1	1	继发	20.63	1	21		10	16	1500	1	2.9	8823	18	3			1	2				4AA
2015	20181214	37011194048	苏慧	439965	0无血脂	1	1、反复胚胎种植失败。		未见	0.55	0	0		37	4	5	11	5.78	5.25	98.1	11.49	26.71	2.51	1	1	1	1	继发	20.63	1	21		10	16	1500	1	2.9	8823	18									4AA
2015	20181214	37011194048	苏慧	439965	0无血脂	1	1、反复胚胎种植失败。		未见	0.55	0	0		37	4	5	11	5.78	5.25	98.1	11.49	26.71	2.51	1	1	1	1	继发	20.63	1	21		10	16	1500	1	2.9	8823	18									4BC
2023	20181216	37011193265	王银霞	439789	1	1	1、高育龄。		4.32	1.32	0.91	2.83		42	2.5	3	6	4.44	3.61	45.5	7.17	48.19	1.26	1	1	1	1	继发	28.04	0.9	16		7	12	1200	1.3	2.38	3497	12				1			2	1	NULL
2032	20181218	37011194151	王爱霞	437566	1	1	1、高育龄。2、反复胚胎种植失败。		3.67	0.57	1.22	2.36		39	11.5	4	8	10	5.19	37.9	11.29	12.39	3.58	0	0	0	0	原发	20.31	0.6	7		11	5	1800	1	2.68	1645	7		1						1（只有嵌合）	NULL
2057	20181221	37011185049	赵晴晴	1606510	1	2	1、反复胚胎种植失败。		4.01	0.57	1.17	2.35		31	6	4	6	6.83	5.49	45.9	13.52	22.16	7.58	1	0	1	0	继发	24.54	0.85	14		11	9	1950	1	2.83	2974	5					1			1	NULL
2074	20181228	37011194577	赵越	418033	1	1	1、女方各种因素导致的配子运输障碍。		3.93	0.99	1.75	1.96		27	2	3	7	6.37	2.75	46.8	25.46	19.14	2.82	0	0	0	0	原发	27.01	0.55	18		9	21	1312.5	1.2	1.7	10245	25	5						1		4AA
2074	20181228	37011194577	赵越	418033	1	1	1、女方各种因素导致的配子运输障碍。		#N/A	0.99	#N/A	#N/A		27	2	1		6.37	2.75	46.8	25.46	19.14	2.82	0	0	0	0	原发	27.01	0.55	18		9	21	1312.5	1.2	1.7	10245	25									4BB
2080	20181228	37011194512	刘英梅	432366	0无血脂	1	1、高育龄。2、复发性流产。3、反复胚胎种植失败。4、不良孕产史等。		#N/A	0.76	#N/A	#N/A		40	3.5	4	6	5	5.3	24.7	23.12	9.34	1.98	1	0	1	0	继发	18.82	0.85	20		7	15	1050	0.85	6.29	4981	15	3	2		1					4BB
2083	20181230	37011194020	孙丽琴	228903	0无血脂	1	1、反复胚胎种植失败。2、高育龄。		#N/A	0.59	#N/A	#N/A		39	12	4	7	5.14	3.51	92	11.24	60	2.06	0	0	0	0	原发	24.52	0.65	10		10	8	3450	0.9	2.01	3083	5							1	1	NULL
2093	20190102	37011182821	徐静	167317	1	1	1、反复胚胎种植失败。		3.59	1.39	0.88	2.67		32	8	0	5	7.33	4.01	30.5	9.77	18.5	3.85	0	0	0	0	原发	26.87	0.5	10		1	6	1575	0.85	5.77	1905	6	1	2				1			4BB
2119	20190111	37011195792	李桂玲	434931	1	1	1、反复生化妊娠流产。		3.95	0.86	1.51	2.33		37	6	0	5	2.5	2.25	604.3	11.47	28.39	3.07	0	0	0	0	原发	22.79	0.3	4		15	6	5025	1	1.1	3287	5		1			1			1（只有嵌合）	4BB
2177	20190206	37011149883	张萌萌	235565	1	2	1、反复胚胎种植失败。		3.15	1.25	1.24	1.83		31	1.5	4	5	6.47	4.23	32.1	14.68	35.56	1.83	1	0	1	0	继发	20.29	0.85	20		11	10	1650	0.85	3.33	3075	12				1	1		1	1	4BB
2180	20190208	37011168937	李嘉琪	334991	1	3	1、高育龄。2、反复胚胎种植失败。		4.3	3.19	1	2.74		42	3	4	4	10.75	3.16	932.2				1	1	0	1	继发	28.08	0.85	7		11	6	3675	1	4.23	2580	8	2	1							4BB
2184	20190209	37011187865	袁春霞	397140	1	2	1、高育龄。2、反复胚胎种植失败。		4.79	1.07	1.01	3.19		39	4	4	4	6.35	2.6	49.9	12.79	38.96	1.84	1	1	0	1	继发	24.46	0.85	10		11	13	2737.5	1.35	1.62	6605	19	3				2		1		4BB
2190	20190211	37011195519	王丽平	436556	0无血脂	1	1、反复胚胎种植失败。		#N/A	1.39	#N/A	#N/A		36	2.5	0	4	6.34	4.79	37.3	16.56	19.84	2.52	1	1	0	1	继发	21.71	0.9	6		11	10	1650	0.85	3.9	>3000.0	9	3	1			1				4BB
2240	20190225	37011196516	封云	251066	1	1	1、反复胚胎种植失败。		3.16	0.77	1.14	2.01		30	5	3	8	5.48	2.92	35	27.59	21.96	2.22	1	0	1	0	继发	24.3	0.6	11		8	8	1800	0.8	1.63	2659	10	1	1	1						4AA
2256	20190228	37011138064	赵传利	159365	1	2	1、反复胚胎种植失败。		3.99	1	1.27	2.49		31	4	3	6	5.23	2.83	16.1	14.12	17.4	3.81	1	0	1	0	继发	21.15	1	17		11	13	2100	1.25	1.24	5172	10	2	2							4AA
2275	20190302	37011155540	张亚杰	2463340	1	3	1、反复胚胎种植失败。		4.15	0.95	1.8	1.99		33	6.5	4	5	6.23	3.28	20.2	29.55	25.1	2.52	1	0	1	0	继发	16.6	0.85	18		9	13	1800	0.85	2.58	>3000.0	16	1			1					4BB
2306	20190309	37011143303	马艳红	1834740	1	4	1、反复胚胎种植失败。		3.73	0.6	2.26	1.61		35	1	5	5	15.54	6.49	42.07	19.22	23.63	4.61	1	0	1	0	继发	18.62	0.9	8		7	3	1050	0.9	7.86	2005	6	1			2					4AA
2308	20190310	37011195375	李长云	437007	1	1	1、反复胚胎种植失败。		3.84	0.71	1.59	2.16		46	2.5	7	15	6.02	4.87	22.5	14.36	27.12	2.19	0	0	0	0	原发	24.45	0.5	11		10	9	2250	1.2	6.11	3316	10		1						1（只有嵌合）	NULL
2343	20190317	37011188606	李传红	397040	1	2	1、反复胚胎种植失败。		5.35	0.61	1.85	3.11		37	13	3	10	10.52	2.52	766.5	16.75	23.86	2.13	0	0	0	0	原发	19.48	0.7	14		9	3	1875	0.8	2.76	2087	10							1	1	NULL
2355	20190320	37011197632	周双双	135918	1	1	1、反复胚胎种植失败。		5.08	2.21	1.11	3.25		30	6.5	4	5	5.5	6.79	32	30.79	36.91	1.05	0	0	0	0	原发	22.7	1.1	12		8	13	1125	0.75	9.7	8355	21	5						1		4AA
2362	20190322	37011149386	张宝慧	220808	1	2	1、反复胚胎种植失败。		4.16	2.16	1.19	2.6		39	11	4	5	5.63	3.76	24.4	14.04	35.26	1.81	0	0	0	0	原发	27.06	1	22		8	16	1200	1	3.69	5007	19		1				1		1（只有嵌合）	NULL
2368	20190325	37011197426	刘晗	415925	1	1	1、反复胚胎种植失败。		3.64	0.77	1.38	2.2		27	4	4	5	8.56	6.31	31.1	14.72	14.45	2.24	0	0	0	0	原发	20.04	1.25	20		11	14	2025	1.1	1.76	3399	16						2		1	NULL
2372	20190326	37011192684	栗迎迎	422812	1	1	1、反复胚胎种植失败。		4.79	0.89	1.17	3.03		26	0.8	0	4	4.89	2.32	26.4	13.12	52.54	1.96	1	0	1	0	继发	26.99	1	16		12	13	1800	1	3.08	6831	9	3	2							4BA
2403	20190405	37011176320	胡楠	357123	1	2	1、不良孕产史等。		4.36	0.84	1.3	2.52		33	3.5	4	7	9.91	5.17	36.5	11.91	17.73	1.9	1	0	1	0	继发	23.54	0.7	10		8	7	3600	0.8	3.63	2013	9	2					1			4AA
2405	20190406	37011188397	郭丽娟	268138	1	2	1、反复胚胎种植失败。		4.98	0.65	1.61	3.1		31	6	5	10	6.54	4.63	35.2	24.47	2.5	1.98	0	0	0	0	原发	22.48	1.1	28		14	13	2850	1.25	0.45	3043	20	1	2							4BC
2406	20190406	37011195315	李爱芹	437988	0无血脂	1	1、反复胚胎种植失败。		#N/A	1.1	#N/A	#N/A		34	7	5	11	5.26	2.24	29.1	21.16	48.67	1.53	0	0	0	0	原发	19.51	0.8	15		10	8	1500	1	3.64	2570	9	2	2				1			4BB
2411	20190409	37011196738	孟莹	457681	0无血脂	1	1、反复胚胎种植失败。2、不良孕产史等。		#N/A	1.42	#N/A	#N/A		29	1	7	9	5.77	1.55	80.19	20.44	63.11	3.082	1	0	1	0	继发	24.51	0.4	23		11	20	1912.5	0.7	2.5	8688	16	2						1		4BB
2417	20190415	37011195006	张燕燕	455350	1	1	1、反复胚胎种植失败。		3.65	1.34	1.34	2.28		30	5	4	8	8.38	4.99	40.94	19.29	13.7	2.09	1	0	1	0	继发	20.11	0.7	14		14	7	2500	1	1.36	3257	7	2	1							4BB
2417	20190415	37011195006	张燕燕	455350	1	1	1、反复胚胎种植失败。		3.65	1.34	1.34	2.28		30	5	NULL		8.38	4.99	40.94	19.29	13.7	2.09	1	0	1	0	继发	20.11	0.7	14		14	7	2500	1	1.36	3257	7									4BB
2433	20190424	37011102095	季秀丽	229281	0无血脂	4	1、高育龄。2、反复胚胎种植失败。3、不良孕产史等。		#N/A	1.04	#N/A	#N/A		41	2	8	10	4.1	3.11	77	11.73	26.51	3.27	1	0	1	0	继发	22.87	1	12		9	6	2475	1	4.62	2509	7				1	1		1	1	NULL
2508	20190517	37011189510	马丽华	389368	0无血脂	2	1、不良孕产史。		#N/A	0.83	#N/A	#N/A		43	3	6	11	7.2	3.1	33	20.63	23.05	2.23	1	0	1	0	继发	24.61	0.7	5		6	2	900	1	4.44	329.8	5							1	1	NULL
2530	20190523	37011198550	兰芳	451183	0无血脂	1	1、反复胚胎种植失败。		#N/A	0.89	#N/A	#N/A		33	3.5	8	15	4.89	3.99	25.4	25.51	11.36	1.96	0	0	0	0	原发	24.85	0.95	26		8	13	1087.5	1.1	1.45	2920	12	1	2			1				4BB
2530	20190523	37011198550	兰芳	451183	0无血脂	1	1、反复胚胎种植失败。		#N/A	0.89	#N/A	#N/A		33	3.5	NULL		4.89	3.99	25.4	25.51	11.36	1.96	0	0	0	0	原发	24.85	0.95	26		8	13	1087.5	1.1	1.45	2920	12									4BB嵌合
2542	20190527	37011178697	徐燕红	357710	1	8	1、高育龄。2、反复胚胎种植失败。		3.72	0.63	1.16	2.15		42	1.5	3	4	6.94	1.92	393	22.9	44.63	2.75	1	0	1	0	继发	25.88	0.6	4		14	5	3825	0.7	0.46	1368	3				1				1	NULL
2551	20190529	37011196815	颜霞	272875	1	1	1、反复胚胎种植失败。		3.91	1.5	1.11	2.77		36	4	3	5	5.56	3.87	16.6	7.81	15.43	3.11	1	1	1	1	继发	21.35	0.55	12		10	10	1650	1	1.41	3786	15	2	1							4BB
2569	20190601	37011198923	柳秀风	457358	1	1	1、反复胚胎种植失败。		3.47	1.02	1.26	2.23		32	0	3	10	5.54	3.32	37.6	6.53	25.98	2.79	0	0	0	0	原发	20.19	0.5	22		8	15	1125	1	2.5	6469	36	3						1		4BB
2600	20190607	37011199606	来常敏	60002372	1	1	1、反复胚胎种植失败。		6.18	3.01	1.22	4.01		43	4	3	3	13.2	6.55	37.4	7.8	3.88	1.12	1	1	1	1	继发	18.67	0.7	13		6	7	1350	1	9.91	2704	6					1		1	1	NULL
2623	20190611	37011163291	曹金荣	317262	1	4	1、反复胚胎种植失败。		6.32	1.19	1.48	3.89		43	0.5	5	6	11.79	1.35	930.6	12.38	24.71	1.43	1	0	1	0	继发	25.83	0.7	12		8	4	1200	0.8	43.71	365.9	3				1			1	1	NULL
2628	20190612	37011115896	张玉花	520297	1	3	1、高育龄。2、反复胚胎种植失败。		3.38	1.7	0.9	2		38	4.5	2	2	8.85	3.82	95.1	24.01	18.13	3.77	0	0	0	0	继发	29.72	0.9	7		9	2	2850	0.9	11.5	979.1	3						1		1	NULL
2639	20190614	37011199053	白金荣	221488	1	1	1、女方各种因素导致的配子运输障碍。		4.53	0.54	1.65	2.97		35	6	5	5	4	4.14	20.2	67.9	24.31	2.67	1	0	1	0	继发	22.03	0.5	21		9	13	2025	0.8	1.57	4237	18	3	2					1		4AB
2655	20190617	37011198878	孙梦雅	452389	1	1	1、7次生化妊娠流产		4.71	1.04	1.31	3.28		30	8.5	0	7	5.15	3.06	44.9	13.74	21.64	1.62	0	0	0	0	原发	21.01	1	24		9	20	1275	0.9	2.63	10201	31	5	2			1	1			4BB
2655	20190617	37011198878	孙梦雅	452389	1	1	1、7次生化妊娠流产		4.71	1.04	1.31	3.28		30	8.5	NULL		5.15	3.06	44.9	13.74	21.64	1.62	0	0	0	0	原发	21.01	1	24		9	20	1275	0.9	2.63	10201	31									4BB
2655	20190617	37011198878	孙梦雅	452389	1	1	1、7次生化妊娠流产		4.71	1.04	1.31	3.28		30	8.5	NULL		5.15	3.06	44.9	13.74	21.64	1.62	0	0	0	0	原发	21.01	1	24		9	20	1275	0.9	2.63	10201	31									4BB
2655	20190617	37011198878	孙梦雅	452389	1	1	1、7次生化妊娠流产		4.71	1.04	1.31	3.28		30	8.5	NULL		5.15	3.06	44.9	13.74	21.64	1.62	0	0	0	0	原发	21.01	1	24		9	20	1275	0.9	2.63	10201	31									4BB
2661	20190619	37011198869	刘萍丽	453019	1	1	1、反复胚胎种植失败。		5.71	2.86	1.22	4.02		34	3	7	11	3.92	2.17	34.7	13.82	33.7	2.23	1	0	1	0	继发	26.43	0.9	16		8	9	1350	1	10.4	3243	14	3	1							4BB
2661	20190619	37011198869	刘萍丽	453019	1	1	1、反复胚胎种植失败。		5.71	2.86	1.22	4.02		34	3	0		3.92	2.17	34.7	13.82	33.7	2.23	1	0	1	0	继发	26.43	0.9	16		8	9	1350	1	10.4	3243	14									4AA
2661	20190619	37011198869	刘萍丽	453019	1	1	1、反复胚胎种植失败。		5.71	2.86	1.22	4.02		34	3	0		3.92	2.17	34.7	13.82	33.7	2.23	1	0	1	0	继发	26.43	0.9	16		8	9	1350	1	10.4	3243	14									4BB
2664	20190619	37011197856	张燕	457429	1	1	1、反复胚胎种植失败。		4.18	0.86	1.53	2.59		32	4.5	6	6	9.37	4.99	57.3	13.38	13.94	1.02	1	0	1	0	继发	19.03	0.65	12		11	10	4050	0.9	2.3	5804	12	4			2					4BB
2665	20190619	370111101050	赵伟	60004471	0无血脂	1	1、反复胚胎种植失败。		#N/A	1	#N/A	#N/A		38	1	3	8	6.8	5.17	68	19.68	7.58	1.31	1	1	1	1	继发	19.49	0.4	14		8	10	1650	0.85	5.45	5554	12	1	1		1			1		4BB
2671	20190620	37011177346	王娜	2388280	1	3	1、反复胚胎种植失败。		4.76	1.12	1.7	3.01		32	2	3	3	6.55	2.81	43.4	14.47	25.68	1.02	1	0	1	0	继发	23.62	0.8	20		12	14	5475	1	0.82	8608	16	1			2					4BB
2680	20190621	37011159161	张春玲	191843	1	2	1、反复胚胎种植失败。		4.43	1.05	0.93	3.36		29	3	3	3	5.56	11.13	37.8	18.19	42.39	2.82	1	0	1	0	继发	25.58	0.65	45		10	20	1500	0.7	0.55	4998	29	4	1		1					4BB
2680	20190621	37011159161	张春玲	191843	1	2	1、反复胚胎种植失败。		#N/A	1.05	#N/A	#N/A		29		1		5.56	11.13	37.8	18.19	42.39	2.82	1	0	1	0	继发	25.58	NULL	0		10	20	1500	0.7	0.55	4998	29									4BB
2684	20190622	37011198674	郑文文	459578	1	1	1、反复胚胎种植失败。		4.64	1.26	1.78	2.78		38	5	7	7	2.59	3.62	350.8	13.38	38.41	2.54	1	1	1	1	继发	22.86	0.6	11		9	9	1275	0.9	2.4	1953	12							3	1	NULL
2689	20190623	37011199654	高玉霞	60003800	1	1	1、复发性流产。		3.54	0.91	1.11	2.24		31	3	4	8	4.77	3.1	38.1	9.34	31.33	0.896	1	0	1	0	继发	30.46	0.9	11		6	6	1425	0.85	8.89	1923	7						1		1	NULL
2722	20190630	37011199443	张焕倩	430378	0无血脂	1	1、反复胚胎种植失败。		#N/A	0.81	#N/A	#N/A		35	2.5	3	7	8.62	4.27	35.3	27.32	19.81	4.03	1	0	1	0	继发	31.21	0.4	4		13	3	3675	0.6	0.73	1040	3	1					1			4BB
2724	20190701	37011179079	苗爱霞	2273230	1	3	1、反复胚胎种植失败。		5.09	1.69	1.16	3.34		31	1	4	4	6.09	4.33	18.7	15.69	26.38	3.08	1	0	1	0	继发	29.45	0.75	0		8	14	1800	0.85	9.22	3000	29	2	2							4BB
2724	20190701	37011179079	苗爱霞	2273230	1	3	1、反复胚胎种植失败。		5.09	1.69	1.16	3.34		31		NULL		6.09	4.33	18.7	15.69	26.38	3.08	1	0	1	0	继发	29.45	0.75	0		8	14	1800	0.85	9.22	>3000.0	29									4AA
2754	20190706	370111101617	王桂珍	454427	0无血脂	1	1、反复胚胎种植失败。		0	1.09	0	0		36	1.5	0	6	5.68	3.17	55	17.81	79	0.765	1	0	1	0	继发	22.13	0.7	13		8	4	1350	0.75	1.54	1407	5					1			1	NULL
2758	20190708	370111100827	刘海霞	188323	1	1	1、反复胚胎种植失败。		4.53	0.71	1.24	3.45		31	7.5	3	6	7.84	16.74	53	7.96	52.77	3.26	0	0	0	0	原发	25.74	0.75	36		9	11	1125	0.85	3.97	2282	11	4			1	1				4AA
2775	20190711	37011177898	杨静	312063	1	3	1、反复胚胎种植失败。		4.5	0.86	1.37	3.17		38	2	5	5	14.54	8.06	1042	15.09	15.47		1	0	1	0	继发	24.12	0.75	11		12	8	3450	0.9	4.27	2250	7				1	1	1	1	1	NULL
2776	20190711	37011157656	郑美方	273731	1	2	1、反复胚胎种植失败。		4.29	0.53	1.94	2.49		34	9	4	5	5.31	16.56	48.6	4.91	41.4	4.48	0	0	0	0	原发	21.79	0.95	28		8	18	675	0.95	3.36	3043	11	3						1		4AA
2785	20190712	37011188643	王丽丽	399534	1	2	1、高育龄。2、反复胚胎种植失败。		4.48	1.03	1.07	2.82		39	0.5	3	3		6.42	149.7			2.27	1	1	0	1	继发	23.88	0.6	0		14	5	3862.5	0.9	4.39	1436	4						1	1	1	NULL
2798	20190715	370111101036	梁明香	484591	1	1	1、反复胚胎种植失败。		4.4	1.79	1.26	2.69		38	4.5	6	7	6	5.39	41.3	16.45	7.84	2.43	0	0	0	0	原发	23.52	0.65	15		9	8	1350	0.8	3.54	2677	11	1				1				4BA
2799	20190715	370111100573	密海燕	320927	0无血脂	1	1、女方各种因素导致的配子运输障碍。		#N/A	0.78	#N/A	#N/A		42	2	3	5	9.99	7.99	50.8	27.66	76.17	1.43	1	1	1	1	继发	20.67	0.85	1		8	6	1545	0.9	4.44	1728	6				1				1	NULL
2808	20190716	37011199035	薛佳佳	524168	1	1	1、反复胚胎种植失败。		5.79	1.58	1.47	4.05		34	0.5	8	16	9.82	8.53	31.4	12.83	25.78	3.04	1	0	1	0	继发	20.95	0.65	5		13	6	3900	0.65	1.07	1450	4	2								4BB
2818	20190718	370111101650	袁利利	454897	1	1	1、反复胚胎种植失败。		5.33	0.58	1.71	3.56		33	5	3	6	9.18	4.3	57.82	15.6	62	1.8	1	0	1	0	继发	22.54	0.9	14		9	17	1800	0.85	2.91	6438	17	3	1		1					4BC
2824	20190719	37011169432	马微	308237	1	2	1、反复胚胎种植失败。		3.64	0.47	1.37	2.34		36	2.5	6	6	6.61	3.44	39.6	11.96	24.28	1.24	1	1	0	1	继发	23.98	0.9	17		11	8	2100	0.9	1.18	3725	14	5	1							4AA
2861	20190725	370111101306	张春丽	808860	1	2	1、反复胚胎种植失败。		5.5	1.02	2.03	3.49		36	9.5	4	8	7.84	4.94	28.8	11.58	4.05	3.96	1	1	0	1	继发	21.83	0.7	4		9	14	1800	0.75	5.68	4647	14	1					1	1		4BB
2863	20190725	370111100400	杨红敏	482692	1	1	1、反复胚胎种植失败。		4.46	1.04	1.25	2.96		36	8	5	9	6.13	4.05	29.5	8.22	24.51	2.71	1	0	1	0	继发	24.54	1.1	9		10	8	2100	0.9	5.33	3000	6	1				1				4BB
2875	20190727	370111102331	张佩玲	60002914	1	1	1、高育龄。2、反复胚胎种植失败。		4.15	1.22	0.89	3.07		40	5	4	7	6.43	4.67	30.7	15.96	17.65	3.54	0	0	0	0	原发	23.44	0.7	5		10	5	1875	0.9	1.53	1182	5	1				1				4BB
2889	20190731	37011183926	董传凤	295261	1	2	1、反复胚胎种植失败。		4.06	0.49	1.3	2.21		38	8	3	2	7.08	5.52	61.8	9.66	6.03	2.88	1	1	0	1	继发	25.27	1	6		8	4	2250	1	5.46	1713	5	2						1		4BB
2889	20190731	37011183926	董传凤	295261	1	2	1、反复胚胎种植失败。		4.06	0.49	1.3	2.21		38		NULL		7.08	5.52	61.8	9.66	6.03	2.88	1	1	0	1	继发	25.27	1	6		8	4	2250	1	5.46	1713	5									4BB
2898	20190801	37011197610	张莹莹	284395	1	1	1、反复胚胎种植失败。		3.86	0.81	1.7	2.17		31	5.5	7	13	8.55	1.98	28.4	16.68	22.08	1.64	1	0	1	0	继发	22.39	0.5	13		11	11	1650	1.2	2.18	6495	12	4	1							4BB
2900	20190801	37011160891	崔文艳	294237	1	3	1、高育龄。2、反复胚胎种植失败。		4.88	1.14	1.28	3.06		42	5.5	4	9	5.69	7.51	42.8	28.4	4.9	3.59	1	1	1	1	继发	27.07	0.7	18		7	8	1050	0.7	6.31	4872	12				1	1		2	1	NULL
2928	20190806	37011171265	郭玉洋	323530	0无血脂	3	1、不良孕产史等。		#N/A	1.26	#N/A	#N/A		35	2	4	3	14.59	14.12	55.8	15.55	2.5	1.96	1	0	1	0	继发	21.28	0.85	9		8	6	1800	0.8	10.1	2330	6					1		1	1	NULL
2953	20190811	37011137157	胡丽	149340	1	2	1、反复胚胎种植失败。		4.22	2.62	0.97	2.17		36	5	4	3	1.62	2.62	5	13.14	12.55	2.46	1	1	0	1	继发	25.21	0.95	21		11	13	1650	1.1	2.12	4942	16	1	3					1		4BB
2968	20190814	37011161387	李亚娟	280500	1	2	1、女方各种因素导致的配子运输障碍。2、反复胚胎种植失败。		5.29	1.72	1.54	3.45		29	3	4	4	4.72	2.72	51.4	15.47	13.74	2.79	0	0	0	0	原发	23.7	1	19		12	15	1675	1.2	1.19	8029	17	4	1					1		4BB
2968	20190814	37011161387	李亚娟	280500	1	2	1、女方各种因素导致的配子运输障碍。2、反复胚胎种植失败。		#N/A	#N/A	#N/A	#N/A		29		1		4.72	2.72	51.4	15.47	13.74	2.79	0	0	0	0	原发	23.7	NULL	0		12	15	1675	1.2	1.19	8029	17									4BB
2974	20190814	37011195814	解建凤	435548	1	1	1、梗阻性无精子症。		4.07	1.51	0.83	2.74		41	16.5	6	21	6.98	7.73	26.9	20.88	19.11	2.59	0	0	0	0	原发	23.72	0.6	9		11	13	2925	1	4.04	3000	10							1	1	NULL
2982	20190815	37011186787	李萍萍	1044770	1	2	1、反复胚胎种植失败。		4.66	0.84	1.49	2.81		36	1	3	3	10.2	5.97	40.9	24.58	22.01	2.11	1	1	0	1	继发	20.29	0.7	0		18	14	6000	1.2	0.67	4559	11		1			1			1（嵌合）	4BB
3010	20190819	37011177640	董艳娟	357409	1	4	1、反复胚胎种植失败。2、不良孕产史等。		4.74	0.93	1.74	2.78		35	0.5	4	5	9.41	4.82	39.4	5.84	35.52	1.93	1	0	1	0	继发	20.06	0.9	8		11	6	3025	0.8	1.83	2217	8	1								4BB
3013	20190820	37011187417	李沛炫	366094	1	2	1、反复胚胎种植失败。		6.69	3.21	1.25	4.3		31	3	3	4	7.4	4.2	34.8	17.21	2.6	2.23	0	0	0	0	原发	24.62	0.95	13		14	6	3900	1.1	3.78	1640	7	4	1					1		4BB
3013	20190820	37011187417	李沛炫	366094	1	2	1、反复胚胎种植失败。		6.69	3.21	1.25	4.3		31		NULL		7.4	4.2	34.8	17.21	2.6	2.23	0	0	0	0	原发	24.62	0.95	13		14	6	3900	1.1	3.78	1640	7									4BB
3118	20190911	37011185688	王敏	394741	1	2	1、反复胚胎种植失败。2、不良孕产史等。		4.73	0.82	1.37	2.82		36	1	4	3	8.03	4.94	29.7	24.95	16.87	1.14	1	0	1	0	继发	25.1	0.6	0		13	7	2700	0.85	2.36	2331	8	2	1		1	1		1		4AB
3169	20190925	370111103520	杨爱业	374131	0无血脂	1	1、反复胚胎种植失败。		#N/A	0.73	#N/A	#N/A		28	2.5	5	9	5.8	6.23	39.6	16.63	15.24	2.59	1	0	1	0	继发	20.21	0.8	14		9	11	1350	0.9	2.59	4586	11	3								4BC
3169	20190925	370111103520	杨爱业	374131	0无血脂	1	1、反复胚胎种植失败。		#N/A	0.73	#N/A	#N/A		28	0	NULL		5.8	6.23	39.6	16.63	15.24	2.59	1	0	1	0	继发	20.21	0.8	14		9	11	1350	0.9	2.59	4586	11									4BB
3177	20190925	37011189375	崔静静	395984	1	4	1、复发性流产。2、反复胚胎种植失败。		4.41	0.66	1.45	2.53		36	0	4	5	10.08	5.17	25.4	29.05	47.81	3.36	1	0	1	0	继发	24.92	0.6	11		7	4	1575	0.85	2.66	924.6	3	2								4BB
3183	20190926	37011133135	叶秀英	148886	1	3	1、反复胚胎种植失败。		3.44	0.96	0.95	2.31		33	4	8	9	0.65	1.31	145.1			5.13	1	1	0	1	继发	29.64	1.3	21		14	10	3600	1	2.5	2465	11	4								4AB
3204	20191001	37011180265	孟萍	1458650	1	3	1、反复胚胎种植失败。		4.31	1.68	1.06	2.63		31	0.5	4	4	6.72	30.7	335.9	29.55	16.72	2.48	1	0	1	0	继发	25.31	1.25	13		8	12	1625	1.3	2.54	2383	10	2	1							4BC
3208	20191002	370111104773	孙菁	400866	1	1	1、反复胚胎种植失败。		4.38	1.18	1.02	2.99		29	0.5	0	3	4.74	4.02	28.3	26.36	22	4.05	1	0	1	0	继发	27.99	0.9	8		10	6	2437.5	1.1	1.46	1695	5	1	1					1		4AB
3218	20191005	37011185411	吴春艳	137946	1	1	1、反复胚胎种植失败。		5.8	0.85	1.67	3.43		36	4	4	5	4.34	4.12	93.3	9.96	18.22	1.18	1	0	1	0	继发	20.54	0.7	10		9	3	1925	0.85	1.87	1186	4							1	1	NULL
3228	20191008	370111104460	谢素花	130932	1	1	1、反复胚胎种植失败。		3.97	0.74	1.57	2.46		38	15.5	10	17	9.05	4.25	60	14.05	17.78	1.48	0	0	0	0	原发	20.19	0.55	12		10	9	1875	1	3.3	2926	10	1	1							4AA
3228	20191008	370111104460	谢素花	130932	1	1	1、反复胚胎种植失败。		3.97	0.74	1.57	2.46		38	15.5	NULL		9.05	4.25	60	14.05	17.78	1.48	0	0	0	0	原发	20.19	0.55	12		10	9	1875	1	3.3	2926	10									4BB嵌合
3228	20191008	370111104460	谢素花	130932	1	1	1、反复胚胎种植失败。		3.97	0.74	1.57	2.46		38	15.5	NULL		9.05	4.25	60	14.05	17.78	1.48	0	0	0	0	原发	20.19	0.55	12		10	9	1875	1	3.3	2926	10									4BC
3229	20191008	370111103550	高玉梅	485886	1	1	1、女方各种因素导致的配子运输障碍。2、反复胚胎种植失败。		5.28	2.63	1.11	2.94		35	6	3	6	4.57	4.51	64.9	47.88	13.63	1.42	1	0	1	0	继发	21.68	0.6	13		10	13	1275	0.75	1.73	6908	22	1	3			1				4BC嵌合
3229	20191008	370111103550	高玉梅	485886	1	1	1、女方各种因素导致的配子运输障碍。2、反复胚胎种植失败。		5.28	2.63	1.11	2.94		35	6	1		4.57	4.51	64.9	47.88	13.63	1.42	1	0	1	0	继发	21.68	0.6	13		10	13	1275	0.75	1.73	6908	22									4BB
3249	20191012	37011178135	张秋艳	364134	1	6	1、反复胚胎种植失败。		4.9	0.62	1.83	2.79		38	2	4	4	9.62	3.63	133.3	23.36	11.09	1.22	1	0	1	0	继发	21.4	1.1	1		-1	0	0	0.7	7.97	635	1	1								4BB
3267	20191016	370111104390	毕春霞	60008925	1	1	1、反复胚胎种植失败。		4.26	1.05	1.25	2.79		39	6.5	3	5	10.93	8.39	48.2	7.62	18.29	2.91	1	1	1	1	继发	22.14	0.3	4		9	5	1350	0.9	9.26	2582	5	1			2					4AA
3268	20191016	37011166109	王兰杰	305765	1	3	1、女方各种因素导致的配子运输障碍。2、体外受精失败。3、反复胚胎种植失败。		3.37	0.66	1.81	1.68		31	9	3	5	12.82	2.38	1562	21.41	34.56	2.62	0	0	0	0	原发	19.3	1.1	21		8	14	850	1.1	3.09	5719	25					2			1	NULL
3300	20191023	370111104367	孟莉	487562	1	1	1、反复胚胎种植失败。		4.36	1.02	1.95	2.36		24	3	3	4	4.54	3.38	39	23.61	22.76	2.06	0	0	0	0	原发	24.08	0.9	17		9	16	1225	1.2	4.93	3235	12				1		1		1	NULL
3303	20191024	370111103868	尹效臻	60005616	1	1	1、反复胚胎种植失败。		3.08	1.4	0.99	1.7		31	5	4	5	5.27	2.67	37	14.04	18.45	3.003	0	0	0	0	原发	24.04	0.75	15		10	12	1500	0.8	2.57	3963	10	2	2							4AA
3303	20191024	370111103868	尹效臻	60005616	1	1	1、反复胚胎种植失败。		3.08	1.4	0.99	1.7		31	5	NULL		5.27	2.67	37	14.04	18.45	3.003	0	0	0	0	原发	24.04	0.75	15		10	12	1500	0.8	2.57	3963	10									4BB
3311	20191025	370111104638	高雪莹	254753	1	1	1、反复胚胎种植失败。		3.58	0.48	1.6	1.89		27	6	0	3	6.45	7.79	34.97	24.79	23	0.82	0	0	0	0	原发	18.85	0.6	28		8	16	875	0.95	1.91	3190	13	3								4AB
3311	20191025	370111104638	高雪莹	254753	1	1	1、反复胚胎种植失败。		3.58	0.48	1.6	1.89		27	6	NULL		6.45	7.79	34.97	24.79	23	0.82	0	0	0	0	原发	18.85	0.6	28		8	16	875	0.95	1.91	3190	13									4BB
3311	20191025	370111104638	高雪莹	254753	1	1	1、反复胚胎种植失败。		3.58	0.48	1.6	1.89		27	6	NULL		6.45	7.79	34.97	24.79	23	0.82	0	0	0	0	原发	18.85	0.6	28		8	16	875	0.95	1.91	3190	13									4AB
3324	20191029	370111103674	宋小飞	481789	1	1	1、反复胚胎种植失败。		5.14	0.69	1.43	3.63		35	12.5	3	7	5.25	3.3	47.7	24.48	21.04	1.1	0	0	0	0	原发	19.11	0.9	23		8	17	1200	1.25	2.9	5551	20	5	1							4BB
3325	20191029	370111104854	李军霞	307214	1	1	1、复发性流产。		4.73	0.97	1.38	3.12		31	5	0	3	6.59	6.88	35	16.76	13.07	3.55	0	0	0	0	原发	26.11	0.8	8		9	8	2300	0.85	6.42	4594	9	2	2		1			1		4BB
3337	20191031	37011160714	张娇敏	198525	1	2	1、反复胚胎种植失败。		3.3	0.77	1.54	1.76		29	4.5	4	5	7.13	4.23	23.6	16.19	2.5	3.02	1	0	1	0	继发	21.24	1	11		7	7	1050	1	8.07	2271	9	3	1					1		4BB
3350	20191103	370111104925	于森森	400977	1	1	1、反复胚胎种植失败。		4.16	0.53	1.55	2.69		32	5.5	4	8	7.01	3.1	7.6	60.72	6.4	2.62	0	0	0	0	原发	20.74	1.2	17		9	7	1650	1.2	4.35	2400	8	2	1							4AA
3359	20191105	370111105581	陈荣	60009371	1	1	1、反复胚胎种植失败。		4.32	1.14	1.4	2.72		41	0.7	5	9	6.54	5.39	43.4	9.95	6.33	2.51	1	0	1	0	继发	25	0.55	9		11	13	2625	0.7	4.14	7476	14					2		3	1	NULL
3385	20191112	370111104729	卢宗燕	486225	1	1	1、反复胚胎种植失败。		4.82	1.83	0.88	3.32		42	6.5	4	7	6	3.52	49	10.89	5.24	2.39	1	0	1	0	继发	23.84	0.4	9		8	8	1650	0.75	7.95	1285	7							1	1	NULL
3431	20191119	37011165689	王学燕	305629	1	2	1、高育龄。		4.51	1.86	1.33	2.9		38	1.5	4	4	7	7.44	24.7	8.82	8.67	1.79	1	1	1	1	继发	20.48	0.65	21		10	4	1575	1.1	1.48	1957	12	1								4BB
3457	20191125	370111105001	王敏	60008950	1	1	1、反复生化妊娠流产。		4.56	0.94	1.04	3.18		30	5.5	0	5	4.19	2.62	26.8	59.01	38.92	1.95	1	0	1	0	继发	25.27	1.2	12		7	14	1050	1	3.2	4553	10							1	1	NULL
3466	20191127	370111106221	郑向娟	60011421	1	1	1、高育龄。		4.07	1.03	1.33	2.58		41	7.5	3	5	7.06	3.65	34.2	10.38	12.34	1.65	0	0	0	0	原发	23.72	0.75	7		7	3	1125	0.6	7.34	976.2	3				1				1	NULL
3471	20191128	370111105303	李燕	60010516	1	1	1、不明原因反复种植失败。		5.27	1.31	1.13	4.12		44	5	8	16	6.36	3.55	87.9	10.97	29.68	2.34	1	0	1	0	继发	25.97	0.4	7		11	10	3225	0.65	4.62	2647	10							1		NULL
3503	20191206	370111104190	臧朝霞	481923	1	2	1、反复胚胎种植失败。		5.22	4.16	1	3.24		35	12	0	6	6.14	8.52	40.2	13.03	10.39	3.87	1	0	1	0	继发	26.4	1	0		10	15	2475	1.25	4.57	4831	0	2	1					2		4BB
3525	20191209	37011193664	崔春焕	438059	1	2	1、不明原因反复种植失败。		4.9	0.9	1.23	3.34		43	2	3	4	10.05	5.31	34.4	20.51	16.41	2.9	1	1	1	1	继发	24.12	0.8	5		13	6	3150	1.1	6.15	1837	5				1			1	1	NULL
3547	20191213	37011197972	董元元	258679	1	2	1、不明原因反复种植失败。		4.05	0.91	1.53	2.42		33	2.5	4	5	12.99	12.54	977.5	13.4	14.46	2.84	1	0	1	0	继发	22.65	0.8	18		9	14	1650	0.85	1.63	3111	19	2	1		1	2				4BB
3547	20191213	37011197972	董元元	258679	1	2	1、不明原因反复种植失败。		4.05	0.91	1.53	2.42		33		1		12.99	12.54	977.5	13.4	14.46	2.84	1	0	1	0	继发	22.65	0.8	18		9	14	1650	0.85	1.63	3111	19									4BC
3547	20191213	37011197972	董元元	258679	1	2	1、不明原因反复种植失败。		4.05	0.91	1.53	2.42		33		1		12.99	12.54	977.5	13.4	14.46	2.84	1	0	1	0	继发	22.65	0.8	18		9	14	1650	0.85	1.63	3111	19									4BB
3554	20191215	370111106910	邱燕	433050	1	1	1、不明原因反复种植失败。		4.14	1.13	1.75	2.25		28	7.5	0	3	4.57	4.65	16.61	144.9	38	3.36	0	0	0	0	原发	18.69	0.65	23		10	6	1162.5	1.2	0.82	1613	6	1	1					1		4BC
3567	20191217	370111106974	王翠	60011288	1	1	1、不明原因反复种植失败。		4.63	0.96	1.31	3.2		39	8.5	5	9	8.58	4.12	58.6	31.59	13.39	1.86	0	0	0	0	原发	25	0.8	10		9	5	2025	0.85	6.17	2268	5		1			2		1	1嵌合	4BB嵌合
3575	20191218	370111106110	王茜	307929	1	1	1、反复生化妊娠流产		4.03	0.76	1.64	2.26		29	5	0	3	6.23	5.28	43.2	25.44	42.9	1.92	0	0	0	0	原发	19.84	0.5	10		10	13	1200	0.8	5.14	7159	12	2	1			1		2		4BB
3580	20191219	370111106105	张美丽	162123	1	1	1、反复胚胎种植失败。		4.92	1.13	2.37	2.4		37	2	5	10	8.6	11.28	17.33	8.9	12.97	2	1	0	1	0	继发	21.81	0.55	36		9	14	1200	0.85	7.53	6568	20	2			1		1	2		4BC
3580	20191219	370111106105	张美丽	162123	1	1	1、反复胚胎种植失败。		4.92	1.13	2.37	2.4		37	2	NULL		8.6	11.28	17.33	8.9	12.97	2	1	0	1	0	继发	21.81	0.55	36		9	14	1200	0.85	7.53	6568	20									4BB
3584	20191220	370111106706	曲娜	566025	1	1	1、不明原因反复种植失败。		4.56	1.09	1.48	2.85		38	2.5	3	5	6.15	4.72	25.9	17.48	13.92	3.07	1	1	1	1	继发	25.26	0.65	10		8	6	1800	1	5.52	2428	7	1								4BC
3603	20191224	370111106115	关雅军	60011695	0无血脂	1	1、不明原因反复种植失败。		#N/A	0.26	#N/A	#N/A		39	2	9	13	6.07	2.46	55.31	18.93	16.43	1.498	1	0	1	0	继发	27.42	0.5	22		10	13	2400	1	1.3	4335	17	1	2					2		4BB
3616	20191227	370111102856	李清	456327	1	1	1、复发性流产。2、反复胚胎种植失败。		4	0.93	1.28	2.55		37	7.5	3	3	9.39	7	20.5	16.04	11.85	1.19	1	0	1	0	继发	27.34	0.65	15		13	7	3525	1	2.66	1329	4	1								4BB
3618	20191228	370111103519	杨笛	60003280	1	1	1、反复胚胎种植失败。		4.71	0.98	2.16	2.25		37	7	4	7	6.15	2.74	24.64	13.81	23.26	0.851	0	0	0	0	原发	21.22	0.8	17		9	7	2350	0.9	5.6	4047	10		1					1	1嵌合	NULL
3646	20200101	37011195528	杨燕	455297	1	2	1、不明原因反复种植失败。		2.89	0.42	1.33	1.74		30	2	3	3	6.51	5.06	48.1	11.16	21.18		1	0	1	0	继发	22.64	0.75	9		8	10	1500	1.25	3.42	3838	13	3						2		4BB
3646	20200101	37011195528	杨燕	455297	1	2	1、不明原因反复种植失败。		2.89	0.42	1.33	1.74		30		0		6.51	5.06	48.1	11.16	21.18		1	0	1	0	继发	22.64	0.75	9		8	10	1500	1.25	3.42	3838	13									4BB
3662	20200106	37011182296	李素花	333065	1	4	1、不明原因反复种植失败。		4.04	0.77	1.55	2.45		39	1	6	7	6.59	4.68	62.9	13.84	21.41	0.949	1	0	1	0	继发	23.33	0.9	0		8	7	1875	0.8	2.57	1860	7	4								4BB
3676	20200110	37011187870	宋九红	359639	1	4	1、不明原因反复种植失败。		3.74	0.95	1.68	2.22		33	5.5	3	4	7.92	3.02	65	12.37	6.61	1.47	0	0	0	0	原发	20.52	0.85	10		7	5	1575	1	10.54	2439	8	1					1			4BB
3677	20200110	370111104916	徐敏	274060	1	1	1、不明原因反复种植失败。		3.31	1.44	1.21	1.78		31	5.5	3	7	6.99	5.69	26.91	20.09	10	2.34	1	1	1	1	继发	21.93	0.7	13		9	14	1200	1	2.33	2483	15	1	1			1		1		4BB
3677	20200110	370111104916	徐敏	274060	1	1	1、不明原因反复种植失败。		3.31	1.44	1.21	1.78		31	5.5	3		6.99	5.69	26.91	20.09	10	2.34	1	1	1	1	继发	21.93	0.7	13		9	14	1200	1	2.33	2483	15									4BB
3699	20200118	370111105834	郑玉芬	427747	1	1	1、不明原因反复种植失败。		4.4	0.63	1.47	2.88		29	3	4	8	7.53	12.41	144.2	18.64	20.9	1.25	1	1	1	1	继发	27.72	0.7	19		12	10	2625	0.95	2.36	2533	14	4	2							4BB
3699	20200118	370111105834	郑玉芬	427747	1	1	1、不明原因反复种植失败。		4.4	0.63	1.47	2.88		29	3	NULL		7.53	12.41	144.2	18.64	20.9	1.25	1	1	1	1	继发	27.72	0.7	19		12	10	2625	0.95	2.36	2533	14									4BB
3699	20200118	370111105834	郑玉芬	427747	1	1	1、不明原因反复种植失败。		4.4	0.63	1.47	2.88		29	3	NULL		7.53	12.41	144.2	18.64	20.9	1.25	1	1	1	1	继发	27.72	0.7	19		12	10	2625	0.95	2.36	2533	14									4BB
3699	20200118	370111105834	郑玉芬	427747	1	1	1、不明原因反复种植失败。		4.4	0.63	1.47	2.88		29	3	NULL		7.53	12.41	144.2	18.64	20.9	1.25	1	1	1	1	继发	27.72	0.7	19		12	10	2625	0.95	2.36	2533	14									4BB
3711	20200122	370111106277	满丽华	271676	1	1	1、不明原因反复种植失败。		4.12	1	1.29	2.67		32	2	6	10	4.79	17.77	61.2	11.48	52.93	3.16	1	0	1	0	继发	22.35	0.55	29		9	14	1012.5	1	3.62	4677	10	3	1		1					4BB
3731	20200301	37011175856	房利娟	228989	1	2	1、不明原因反复流产。		4.24	0.95	1.1	2.94		34	3	0	3	5.7	2.08	22.6	13.51	19.22	3.21	0	0	0	0	原发	24.48	1.2	18		8	10	2025	1.2	7.46	2081	9				1	1				NULL
3738	20200303	37011167499	张雪	320291	1	3	1、不明原因反复种植失败。		4.16	1.52	0.99	2.73		27	1	4	5	6.42	5.58	17.7	13.32	49.31	2.48	1	0	1	0	继发	26.99	0.9	19		12	18	2775	1.25	1.53	3666	15	1	2			1				4BB
3738	20200303	37011167499	张雪	320291	1	3	1、不明原因反复种植失败。		4.16	1.52	0.99	2.73		27	5	2		6.42	5.58	17.7	13.32	49.31	2.48	1	0	1	0	继发	26.99	NULL	19		12	18	2775	1.25	1.53	3666	15									4BB嵌合
3750	20200307	37011156439	彭丽英	253486	1	3	1、反复胚胎种植失败。		3.63	2.55	0.92	2.1		42	3.5	6	5	6.64	6.87	274.4	14.75	3.68	2.57	1	1	1	1	继发	23.43	0.8	21		11	10	3000	0.8	3.26	3891	11	1			1					4BB
3764	20200310	370111108451	杜雨婷	565315	0无血脂	1	1、不明原因反复种植失败。		#N/A	2.07	#N/A	#N/A		30	2	5	8	4.23	9.34	36.9	22.21	31.37	2.7	1	0	1	0	继发	24.22	0.75	24		10	14	1500	1.25	12.75	6003	14	2								4BB
3766	20200310	370111108403	张敏	60016155	0无血脂	1	1、不明原因反复种植失败。		#N/A	1.7	#N/A	#N/A		35	8	4	8	5.43	2.59	59.8	1.04	3.7	2.2	0	0	0	0	原发	25.23	0.75	5		8	4	1650	0.85	5.36	1438	3		1					1	1嵌合	4BB嵌合
3772	20200311	37011130929	刘晓琳	149877	1	2	1、不明原因反复种植失败。		3.71	0.39	1.32	2.23		33	5	5	4	9.4	4.86	121.66	10.99	6.05	2.49	1	1	1	1	继发	19.71	0.8	12		9	6	1350	1	3.75	1671	8		1		1				1嵌合	NULL
3802	20200317	37011192448	于凤	438920	1	2	1、不明原因反复种植失败。2、女方高龄。		2.97	0.45	1.22	1.53		38	5	4	4	10.19	4.06	64.44	10.21	19	2.75	1	1	0	1	继发	22.82	0.75	8		7	2	1425	1.1	7.69	1234	1		1						1嵌合	NULL
3829	20203022	370111108063	郭晓宁	494380	1	1	1、不明原因反复种植失败。		4.49	0.95	1.69	2.71		30	6	3	6	7.13	5.24	42.4	23.45	36.94	1.51	1	0	1	0	继发	23.84	1	12		9	7	1800	1	1.04	2157	8	2	1							4BB
3829	20203022	370111108063	郭晓宁	494380	1	1	1、不明原因反复种植失败。		4.49	0.95	1.69	2.71		30	6	NULL		7.13	5.24	42.4	23.45	36.94	1.51	1	0	1	0	继发	23.84	1	12		9	7	1800	1	1.04	2157	8									4BB
3833	20203023	370111106011	朱艳娟	534258	1	1	1、不明原因反复种植失败。		6.4	1.79	1.61	4.41		39	2	3	4	6.49	4.94	29.7	16.39	22.46	2.07	1	1	1	1	继发	24.88	0.65	15		11	10	3575	1.3	0.8	2485	9	2			1			2		4BB
3856	20203027	37011181166	高春香	8008620	1	2	1、不明原因反复种植失败。		4.55	3.96	0.91	2.64		37	1.5	4	3	6.07	10.66	28.6	9.52	37.95	2.23	1	0	1	0	继发	26.27	0.8	42		8	11	1537.5	1.1	2.75	2977	19	3	2		1					4BA
3861	20203028	370111107159	李娜	370810	1	1	1、不明原因反复种植失败。		4.26	1.75	1.12	2.69		31	5	3	5	5.62	1.66	26.9	23.79	16.17	1.61	0	0	0	0	原发	30.85	1.3	12		8	11	1650	1.25	3.03	2933	11					1			1	NULL
3888	20200401	37011135039	孟范霞	105823	1	4	1、不明原因反复种植失败。2、女方高龄。		5.12	1.49	1.24	3.5		39	6	3	5	8.92	14.91	32.1	11.12	36.53	2.43	0	0	0	0	原发	29.86	1.1	30		11	8	2550	1.2	5.01	2366	10	1						2		4BA
3906	20200404	37011161479	高馨玥	258885	1	2	1、不明原因反复种植失败。		5.46	1.43	1.15	3.87		33	6.5	3	3	4.89	9.97	47.4	13.77	160.7	0.734	0	0	0	0	原发	30.42	0.8	50		11	24	3100	1	1.36	8491	25	5								4AB
3906	20200404	37011161479	高馨玥	258885	1	2	1、不明原因反复种植失败。		5.46	1.43	1.15	3.87		33		NULL		4.89	9.97	47.4	13.77	160.7	0.734	0	0	0	0	原发	30.42	NULL	50		11	24	3100	1	1.36	8491	25									4AB
3952	20200416	370111107523	于丹丹	495435	1	1	1、其他。		3.79	0.54	2.05	1.73		29	4.5	0	4	6.19	15.98	42.4	12	44.15	1.41	0	0	0	0	原发	18.47	0.9	41		11	19	1600	0.95	0.78	5929	18	5						1		4AA
3960	20200422	370111108085	李明燕	60010139	1	1	1、不明原因反复种植失败。		5.1	0.98	1.1	1.95		29	7	3	7	2.89	3.51	26.6	24.2	20.97	7.95	0	0	0	0	原发	20.55	1	18		8	13	862.5	0.8	5.49	4755	17	2	2							4BA
3960	20200422	370111108085	李明燕	60010139	1	1	1、不明原因反复种植失败。		5.1	0.98	1.1	1.95		29	7	NULL		2.89	3.51	26.6	24.2	20.97	7.95	0	0	0	0	原发	20.55	1	18		8	13	862.5	0.8	5.49	4755	17									4BB
3960	20200422	370111108085	李明燕	60010139	1	1	1、不明原因反复种植失败。		5.1	0.98	1.1	1.95		29	7	NULL		2.89	3.51	26.6	24.2	20.97	7.95	0	0	0	0	原发	20.55	1	18		8	13	862.5	0.8	5.49	4755	17									4BB
3994	20200507	370111108078	郑岩	494464	1	1	1、不明原因反复种植失败。		3.7	0.71	1.63	1.91		32	7	3	6	7.8	6.1	23	17.8	61.72	1.35	0	0	0	0	原发	20.16	1.2	18		10	18	1500	1.35	3.48	4303	14		2					1	1嵌合	NULL
4000	20200510	370111109032	韩静静	156063	1	1	1、盆腔输卵管因素。		3.63	0.42	1.46	2.15		35	9	3	6	8.36	4.46	50	21.74	2.56	1.64	0	0	0	0	原发	18.86	1.2	2		7	4	1050	0.8	4.97	1786	4	2			1					4BC
4000	20200510	370111109032	韩静静	156063	1	1	1、盆腔输卵管因素。		3.63	0.42	1.46	2.15		35	9	NULL		8.36	4.46	50	21.74	2.56	1.64	0	0	0	0	原发	18.86	1.2	2		7	4	1050	0.8	4.97	1786	4									4AA
4015	20200516	370111109235	张廷花	919165	1	1	1、盆腔输卵管因素。2、不明原因反复种植失败。		3.67	0.71	1.21	2.33		34	2.5	5	7	15.9	11.72	21.4	26.83	11.44	1.99	1	0	1	0	继发	23.49	0.5	10		10	4	2325	1.1	9.8	2638	4	2	1							4BB
4015	20200516	370111109235	张廷花	919165	1	1	1、盆腔输卵管因素。2、不明原因反复种植失败。		3.67	0.71	1.21	2.33		34	2.5	NULL		15.9	11.72	21.4	26.83	11.44	1.99	1	0	1	0	继发	23.49	0.5	10		10	4	2325	1.1	9.8	2638	4									4BB
4023	20200520	370111107185	郑宁宁	134549	0无血脂	1	1、不明原因反复种植失败。		#N/A	0.85	#N/A	#N/A		32	3.5	6	10	5.8	6.3	39.1	14.44	27.67	2.85	1	0	1	0	继发	21.72	1.25	18		11	6	2475	1.4	2.56	2523	9					1			1	NULL
4026	20200521	370111109100	韩洁	60004762	1	1	1、不明原因反复种植失败。		5.14	0.99	1.35	3.51		32	6	3	6	4.62	2.84	32.5	13.12	29.18	3.1	0	0	0	0	原发	25.68	0.65	19		9	15	1725	0.9	4.08	4357	19	1				1	1	1		4BB
4028	20200521	37011190095	丰燕燕	443355	1	2	1、不明原因反复种植失败。		0.93	0.93	1.64	2.1		37	4	3	3	7.65	6.62	36.2	9.08	13.13	1.97	1	1	0	1	继发	20.43	1	9		7	3	1125	1.2	9.3	2958	5	1						1		4BB
4031	20200522	370111103638	刘春红	60001894	1	2	1、不明原因反复种植失败。		3.67	0.52	1.59	2.1		35	2	6	11	7.1	1.69	399.4	12.35	5.29	0.963	1	0	1	0	继发	19.77	0.5	10		8	8	1500	1	3.9	3000	11	1	1			2	2			4BB
4042	20200527	370111109085	王玲	60018665	0无血脂	1	1、不明原因反复流产。		#N/A	0.6	#N/A	#N/A		41	2	0	4	7.74	2.16	19.5	14.71	22.86	4.04	1	2	0	1	继发	20.65	1	13		8	9	1625	0.85	2.74	2286	10		1		3	1		1	1嵌合	NULL
4047	20200529	37011177869	陈少珍	349882	1	2	1、不明原因反复种植失败。		4.95	0.52	1.65	2.87		40	2.5	3	3	6.06	2.11	58.9	15.89	16.85	0.904	1	1	1	1	继发	19.85	0.75	6		12	9	3075	1	2.17	4059	12	5								4BC
4047	20200529	37011177869	陈少珍	349882	1	2	1、不明原因反复种植失败。		4.95	0.52	1.65	2.87		40		NULL		6.06	2.11	58.9	15.89	16.85	0.904	1	1	1	1	继发	19.85	0.75	6		12	9	3075	1	2.17	4059	12									4BB
4051	20200529	37011192946	赵敏	394510	1	2	1、不明原因反复种植失败。		3.22	1.85	1.44	1.38		43	4	3	4	8.83	6.42	46.6	12.9	28.6	2.07	1	0	1	0	继发	21.19	0.5	12		9	9	2450	1.1	5.56	3377	10				1			1	1	NULL
4066	20200601	370111109274	薛钰	60015043	0无血脂	1	1、不明原因反复种植失败。		#N/A	0.45	#N/A	#N/A		34	4	2	4	5.18	5.9	14.34	21.28	25.8	3.418	1	0	1	0	继发	21.85	1	18		9	19	1350	1	1.65	8417	20	2	3		1					4AA
4086	20200606	370111108429	周静静	534229	1	1	1、不明原因反复流产。		4.71	0.9	1.32	3.15		35	0.75	0	7	6.8	5.8	56.32	20.42	6	2.66	1	2	1	1	继发	22.68	1	22		10	13	1800	1	12.3	5353	19	3	2			1				4BB
4086	20200606	370111108429	周静静	534229	1	1	1、不明原因反复流产。		4.71	0.9	1.32	3.15		35	0	NULL		6.8	5.8	56.32	20.42	6	2.66	1	2	1	1	继发	22.68	1	22		10	13	1800	1	12.3	5353	19									4AA
4106	20200612	370111109387	隋树艳	60021052	1	2	1、不良孕产史。		4.66	1.19	1.26	3.07		42	0.5	4	5	5.58	4.31	774.5	13.1	8.12	2	1	1	1	1	继发	24.19	0.7	9		9	7	2850	0.9	3.69	3097	7							1	1	NULL
4115	20200615	37011194204	赵瑞平	234511	1	2	1、不明原因反复种植失败。		3.87	0.61	0.99	2.43		33	7.5	4	5	5.82	3.09	20.7	21.49	5.92	2.58	0	0	0	0	原发	23.02	0.9	11		10	13	1800	1.3	1.19	4166	13	3	2			1				4BB
4115	20200615	37011194204	赵瑞平	234511	1	2	1、不明原因反复种植失败。		3.87	0.61	0.99	2.43		33		NULL		5.82	3.09	20.7	21.49	5.92	2.58	0	0	0	0	原发	23.02	0.9	11		10	13	1800	1.3	1.19	4166	13									4BB
4162	20200625	370111109617	盖雯	452889	0无血脂	1	1、不明原因反复种植失败。		#N/A	1.8	#N/A	#N/A		35	0	0	3	6.83	3.73	33.15	21.57	12	2.94	0	0	0	0	原发	22.41	1	12		10	13	1950	1	5.28	3935	15	2	1		1	2				4BB
4180	20200629	370111108825	柳红杰	131307	1	1	1、不明原因反复种植失败。		8	0.74	1.03	6.59		40	16	3	6	6.72	4.47	28	7.09	17.89	0.494	1	0	1	0	继发	28.69	0.8	22		12	10	3000	0.65	0.82	2219	17	2						1		4BC
4180	20200629	370111108825	柳红杰	131307	1	1	1、不明原因反复种植失败。		8	0.74	1.03	6.59		40	16	2		6.72	4.47	28	7.09	17.89	0.494	1	0	1	0	继发	28.69	0.8	22		12	10	3000	0.65	0.82	2219	17									4BC
4192	20200701	370111110039	张国军	133561	1	1	1、不明原因反复种植失败。		4.58	2.07	1.56	2.53		32	6	7	10	5.97	3.1	54.7	9.59	22.85	2.03	1	1	0	1	继发	23.66	1	14		9	7	2625	1.3	3.29	2734	11	2					1	2		4BB
4216	20200708	37011164930	刘龙风	278974	1	2	1、不明原因反复种植失败。		5.07	17.17	1.52	2.85		39	9	3	4	6.66	1.93	26.5	11.01	9.9	1.19	1	1	1	1	继发	21.89	1.3	9		9	5	1850	1.3	2.69	1532	5	1								5BB
4275	20200721	37011193262	王静	439818	1	2	1、不明原因反复种植失败。		4.56	1.1	1.67	2.64		29	1.5	6	11	4.53	4.2	38.1	10.11	19.9	2.8	1	0	1	0	继发	23.92	0.6	24		8	17	1162.5	1	1.88	5336	21	2					1	3		4AB
4284	20200723	370111109184	王利利	403620	1	1	1、不明原因反复种植失败。		5.19	2.37	1.07	3.4		29	4.5	3	7	4.69	6.17	47.1	20.92	44.04	1.62	0	0	0	0	原发	28.69	0.85	26		12	15	1712.5	1.2	7.07	5061	20	3	2			1				4AA
4324	20200729	370111110179	高菲	488865	0无血脂	1	1、不明原因反复种植失败。		#N/A	0.64	#N/A	#N/A		38	4.5	5	8	9.54	5.95	98.7	10.82	3.55	1.21	1	1	0	1	继发	17.67	1	7		11	4	2100	0.9	5.82	1476	6							1	1	NULL
4365	20200807	37011188551	申娟	6038150	1	2	1、不明原因反复种植失败。		3.86	0.72	1.22	2.3		34	6	3	3	6.29	7.74	30.6	31.33	20.76	3.11	0	0	0	0	原发	20.25	0.7	17		9	9	2400	1.3	2.45	3923	15	3					1	2		4AB
4368	20200808	37011195683	徐雯	457059	1	2	1、不明原因反复种植失败。		4.45	1.29	1.3	3.2		39	2	4	6	5.46	4.79	40.7	21.75	30.94	1.28	1	0	1	0	继发	19.77	0.7	16		11	5	1650	1	4.15	2215	5				2				1	NULL
4375	20200809	370111108946	邵长华	459590	1	2	1、不明原因反复种植失败。		3.85	0.59	1.42	2.25		33	4	6	10	12.4	3.16	514.6	21.55	14.69	2.2	0	0	0	0	原发	23.46	0.4	11		12	6	3225	0.8	2.21	1530	9	1	1					1		4BB
4381	20200809	37011188214	刘静	398067	1	2	1、不明原因反复种植失败。		4.68	1.02	1.64	2.58		42	1.5	7	10	6.25	2.67	7.8	21.18	22.14	2.58	1	0	1	0	继发	23.19	0.5	20		12	15	2025	1.2	5.91	5616	14				1				1	NULL
4383	20200810	370111110801	陈秋荣	536056	1	1	1、不明原因反复种植失败。		4.66	1.88	1.18	2.78		40	3.5	4	6	6.34	2.5	28	19.02	16.94	2.22	1	2	1	1	继发	24.77	0.55	11		11	9	3050	0.85	1.68	1918	8				2		1	1	1	NULL
4420	20200819	37011177950	刘凤连	375570	1	2	1、盆腔输卵管因素。2、不明原因反复种植失败。		3.19	0.96	1.46	1.52		34	0.75	4	3	7.72	3.64	34.4	18.7	5.02	2.57	1	0	1	0	继发	25.43	0.85	11		10	11	2100	1.1	4.68	2934	12	2	2				2			4BB
4420	20200819	37011177950	刘凤连	375570	1	2	1、盆腔输卵管因素。2、不明原因反复种植失败。		3.19	0.96	1.46	1.52		34		NULL		7.72	3.64	34.4	18.7	5.02	2.57	1	0	1	0	继发	25.43	0.85	11		10	11	2100	1.1	4.68	2934	12									4BB
4420	20200819	37011177950	刘凤连	375570	1	2	1、盆腔输卵管因素。2、不明原因反复种植失败。		3.19	0.96	1.46	1.52		34		NULL		7.72	3.64	34.4	18.7	5.02	2.57	1	0	1	0	继发	25.43	0.85	11		10	11	2100	1.1	4.68	2934	12									4BB嵌合
4441	20200824	37011199497	王学花	454231	1	2	1、不明原因反复种植失败。		5.33	0.95	1.79	3.6		36	6	4	5	3.3	4.09	100.1	7.49	17.91	1.94	1	1	1	1	继发	28.71	1	12		8	9	1200	1	3.16	3169	11	2					1	2		4AA
4450	20200825	370111111172	郭庆利	496093	0无血脂	1	1、不明原因反复种植失败。		#N/A	0.7	#N/A	#N/A		33	5	5	7	7.53	6.23	46.3	13.2	19.5	2.1	1	0	1	0	继发	21.04	0.5	14		10	11	1762.5	0.9	4.09	5062	10	4	1		1					4BB
4451	20200826	370111112134	柏随随	347493	1	1	1、不明原因反复种植失败。		3.56	0.74	1.37	2.01		31	0	0	5	7.61	3.38	25.3	35.6	16.9	1.77	1	0	1	0	继发	23.11	0.8	19		10	10	2175	0.85	0.97	1973	10	4	2							4BB
4455	20200826	370111112058	陈燕飞	60020804	0无血脂	1	1、不明原因反复种植失败。2、女方高龄。		#N/A	3.15	#N/A	#N/A		38	0.5	0	3	7.22	4.18	34.4	15.96	22.66	3.86	1	1	1	1	继发	22.56	0.85	7		7	6	1500	0.8	5.95	1580	7	2	1				1	1		4BB
4456		370111111722	李娜	489568	1	1	1、不明原因反复流产。		4.9	1.99	0.93	3.48		29	4.5	0	4	6.86	8.81	62.32	24.92	59	1.86	0	0	0	0	原发	25.22	1	18		11	9	2025	1.1	3.16	2258	14	2	2	0	0	0	0	2	0	4AA
4456		370111111722	李娜	489568	1	1	1、不明原因反复流产。		4.9	1.99	0.93	3.48		29	4.5	1	5	6.86	8.81	62.32	24.92	59	1.86	0	0	0	0	原发	25.22	1	18		11	9	2025	1.1	3.16	2258	14	2	2	0	0	0	0	2	0	4BB
4459		370111112287	陈春娥	485606	1	1	1、其他（反复生化妊娠流产）。		3.96	1.08	1.1	2.8		34	6.5	0	4	5.73	4.96	38.2	15.2	21.9	3.45	1	0	1	0	继发	24.73	0.75	15		12	17	1800	0.95	4.41	10116	21	3	1	0	1	1	0	0	0	4AA
4511		370111110457	沈媛	60016067	1	1	1、盆腔输卵管因素。2、不明原因反复种植失败。		3.77	0.89	1.2	2.43		33	3	0	3	7.26	5.14	25.1	18.93	15.98	2.81	0	0	0	0	原发	25.17	0.85	13		12	10	2100	1.2	2.2	1575	3	1	0	0	0	0	0	0	0	4AB
4532		37011152770	郭小莉	224619	1	2	1、盆腔输卵管因素。		4.09	0.66	1.46	2.43		36	5	7	8	6.08	3.43	21	12.6	<2.50	3.34	1	0	1	0	继发	23.89	0.4	17		13	18	2712.5	0.75	0.45	4996	19	0	2	0	0	1	1	1	1，嵌合	4BB
4541		370111112418	刘傲雪	60024507	0无血脂	1	1、不明原因反复种植失败。		#N/A	1.45	#N/A	#N/A		37	6	4	8	7.99	2.6	34.5	7.11	9	2.7	1	0	1	0	继发	26.64	1.1	8		9	1	2325	1.3	0.91	486	3	0	0	0	1	0	0	0	0	NULL
4543		370111110157	刘海霞	60017232	1	1	1、不明原因反复种植失败。		4.68	1.52	1.11	3.11		40	10	5	9	5.8	0.05	50.6	13.25	21.41	4.03	1	1	1	1	继发	31.06	1	6		9	4	1475	0.9	2.04	1236	4	0	0	0	0	0	0	1	1	NULL
4560		370111111635	乔沙沙	60011122	1	1	1、不明原因反复种植失败。		5.97	1.23	1.33	4.4		31	6	2	4	5.31	5.49	33.5	13.75	3.42	1.26	0	0	0	0	原发	23.8	1	31		10	10	1350	1.2	3.09	2665	13	2	0	0	1	0	0	0	0	4BB
4571		37011191380	赵雪	354918	1	2	1、不明原因反复种植失败。		6.97	1.49	1.62	4.13		30	4	4	5	8.57	7.41	28.23	20.28	22	1.15	0	0	0	0	原发	24.23	0.75	12		10	7	2400	1.1	1.41	>3000.0	15	3	2	0	1	0	0	0	0	4AB
4585		370111108199	乔雯雯	60014221	1	2	1、不明原因反复种植失败。		4.36	1.38	1.29	2.85		26	3	3	4	6.41	2.95	18	7.21	54	2.39	0	0	0	0	原发	24.97	0.7	18		12	13	2850	1	0.79	2857	16	3	0	0	1	0	0	1	0	4BB
4587		37011194585	姜静杰	438729	1	2	1、不明原因反复种植失败。		4.62	0.66	1.4	2.67		31	5.5	3	3	5.21	21.5	61.1	10.17	55.66	1.7	0	0	0	0	原发	22.48	0.9	33		7	15	650	1	8.53	10102	20	1			1		1	3		4AB
4598		370111113210	纪晓妮	60007762	1	1	1、不明原因反复种植失败。		3.93	0.52	2.07	2.03		34	4	4	6	8.84	3.99	57.8	13.21	13.95	2.2	1	0	1	0	继发	19.99	0.75	10		11	8	2100	0.85	2.96	2257	6	1	2							4BB
4640		37011198683	张丽芳	341138	1	2	1、不明原因反复种植失败。		3.49	0.67	1.55	1.88		38	4	7	10	5.46	3.27	62.8	12.13	23.23	2.16	1	1	1	1	继发	20.2	1	5		9	5	1950	0.9	4	1432	2	2								4AB
4640		37011198683	张丽芳	341138	1	2	1、不明原因反复种植失败。		3.49	0.67	1.55	1.88		38	4	8	11	5.46	3.27	62.8	12.13	23.23	2.16	1	1	1	1	继发	20.2	1	5		9	5	1950	0.9	4	1432	2	2								4AB
4662		370111102682	许凤香	485840	1	2	1、反复胚胎种植失败。		6.61	1.18	1.1	5.2		36	9	3	6	8.59	3.55	52.9	37.03	33.37	1.92	0	0	0	0	原发	24.69	0.7	0		11	8	3825	1	3.93	2734	7	2	0	1	0	0	0	0	0	4BB
4677		37011185525	尚永艳	380801	1	3	1、不明原因反复种植失败。		3.4	1.15	1.28	1.9		32	8	4	5	4.66	5.96	47.6	18.18	7.7	2.82	0	0	0	0	原发	19.2	0.85	24		9	17	2025	0.9	3.6	0.9	15	4	1					1		4BC
4677		37011185525	尚永艳	380801	1	3	1、不明原因反复种植失败。		3.4	1.15	1.28	1.9		32	8	5	6	4.66	5.96	47.6	18.18	7.7	2.82	0	0	0	0	原发	19.2	0.85	24		9	17	2025	0.9	3.6	0.9	15	4	1					1		4BB
4706		37011114268	冯琳	527525	1	4	1.反复胚胎种植失败；2.高育龄		4.26	0.5	1.7	2.72		39	4	6	11	9.08	6.66	59.2	8.26	<2.50	1.96	1	1	0	1	继发	20.13	0.85	0		7	8	1312.5	0.95	1.3	1972	10	0				1			1	4BB
4721		370111113635	郑惠媛	60030162	0无血脂	1	1、不明原因反复种植失败。		#N/A	0.44	#N/A	#N/A		30	8	5	9	5.56	5.87	43.9	14.15	20.47	1.833	0	0	0	0	原发	23.22	0.8	21		8	13	1800	1	1.53	1	17	3				2		1		4BB
4739		370111112817	蔡小艳	564714	1	1	1、女方高龄。		4.27	0.63	2.01	2.21		41	13	5	7	8.5	2.66	49.4	19.7	7.38	1.572	1	1	1	1	继发	22.99	0.4	5		16	3	3600	0.95	8.55	1085	3					1			1	NULL
4784		370111107970	刘春阳	60017482	0无血脂	1	1、不明原因反复种植失败。		#N/A	0.88	#N/A	#N/A		39	10	3	6	14.28	5.17	12.6	17.13	28	1.96	0	0	0	0	原发	24.27	0.9	4		8	3	1875	0.95	25.72	305.4	3	2	0	0	0	0	0	0	0	4BC
4784		370111107970	刘春阳	60017482	0无血脂	1	1、不明原因反复种植失败。		#N/A	0.88	#N/A	#N/A		39	10	3	6	14.28	5.17	12.6	17.13	28	1.96	0	0	0	0	原发	24.27	0.9	4		8	3	1875	0.95	25.72	305.4	3	2	0	0	0	0	0	0	0	4BC
4798		370111113824	张美美	537112	1	1	1、不明原因反复种植失败。		4.36	1.31	0.82	3.19		29	7	4	7	5.95	5.24	17.4	5.36	32.09	1.02	1	1	0	1	继发	28.64	0.6	31		15	14	3375	1.1	5.19	4502	30	1	1	0	0	0	1	1	0	4BB
4798		370111113824	张美美	537112	1	1	1、不明原因反复种植失败。		4.36	1.31	0.82	3.19		29	7	4	7	5.95	5.24	17.4	5.36	32.09	1.02	1	1	0	1	继发	28.64	0.6	31		15	14	3375	1.1	5.19	4502	30	1	1	0	0	0	1	1	0	6BB
4835		370111115374	陈莲芝	60030662	0无血脂	1	1、不明原因反复种植失败。		#N/A	2.07	#N/A	#N/A		32	1	4	5	6.03	5.96	32.9	13.7	23.6	1.92	1	0	1	0	继发	24.65	0.5	19		7	9	1050	0.85	5.35	1314	9	2	0	0	0	0	0	0	0	4BC
4843		37011193306	曲晓霖	437390	1	2	1、不明原因反复种植失败。		4.73	1.96	0.99	3.06		33	8	2	5	7.86	5.21	33.1	28.63	35.1	2.51	0	0	0	0	原发	24.77	0.65	7		10	9	2250	1	9.3	2793	8	0	1	0	0	0	0	0	1,嵌合	NULL
4844		370111110705	扬淑苹	489580	1	1	1、不明原因反复流产。		3.8	0.54	1.77	1.84		32	5	5	6	7.47	3.45	42.3	10.5	32.1	3.432	1	0	1	0	继发	19.95	0.65	15		10	12	2025	0.9	1.22	2191	10	3	1	0	0	0	0	0	0	4BB
4855		370111113667	任媛媛	60027294	1	1	1、不明原因反复种植失败。		4.06	0.85	1.7	2.22		36	5.5	4	6	5.64	5.91	49.7	21	12.2	1.74	0	0	0	0	原发	22.04	1.1	10		9	10	1650	1.4	2.95	3034	13	2	3	0	0	0	0	1	0	4BB
4859		37011176803	卞金凤	1826190	1	4	1、不明原因反复种植失败。		4.46	1.31	1.09	2.72		32	4.5	3	3	8.39	3.23	11.93	25.75	21.6	1.51	1	0	1	0	继发	21.47	1.3	0		15	13	3562.5	1.2	4.3	3996	14	1	0	0	0	0	0	0	0	4BB
4871		370111101929	段丽娜	415382	1	2	1、不明原因反复流产。		3.51	0.65	1.49	2.02		30	4.5	4	4	7.98	6.45	29.8	20.4	22.9	0.61	1	0	1	0	继发	19.3	0.6	17		9	7	1800	0.85	0.35	2363	8	3	1	0	0	0	0	0	0	4AA
4871		370111101929	段丽娜	415382	1	2	1、不明原因反复流产。		3.51	0.65	1.49	2.02		30	4.5	4	4	7.98	6.45	29.8	20.4	22.9	0.61	1	0	1	0	继发	19.3	0.6	17		9	7	1800	0.85	0.35	2363	8	3	1	0	0	0	0	0	0	4BB
4874		370111113711	饶晓伟	178323	1	1	1、不明原因反复种植失败。		5.35	0.8	1.46	3.63		32	1	5	8	5.75	6.1	25.4	12.81	22.47	1.58	1	0	1	0	继发	28.94	0.9	24		10	11	1350	1.1	1.93	3936	14	3	2	0	0	1	0	0	0	4BB
4876		37011188624	张璐	286481	1	2	1、不明原因反复种植失败。		4.84	1.07	1.13	3.43		37	7	3	4	4.27	0.69	<5.0	12.35	<2.50	3.86	0	0	0	0	原发	3471.11	1.2	14		8	7	2400	1.2	6.15	1983	10	0	1	0	0	0	0	1	1,嵌合	NULL
4885		370111112728	周园园	805638	1	1	1、不明原因反复流产。2、不明原因反复种植失败。		5.37	1.09	1.44	4		36	6	NULL		5.56	4.68	51.5	18.12	31.03	2.78	1	0	1	0	继发	25.49	0.4	25		11	9	2100	0.75	2.42	2361	8	1	0	0	1	0	0	0	0	4BA
4893		370111114207	徐晓霞	563229	1	1	1、不明原因反复种植失败。		4.48	0.7	1.19	3.29		33	9.5	4	8	5.82	6.01	36.8	23.3	29.8	3.52	0	0	0	0	原发	27.09	0.4	17		9	8	2137.5	0.95	1.85	2135	11	1	0	0	0	0	2	0	0	4BB
4913		37011183826	杨帆	351148	1	3	1、不明原因反复种植失败。		5.98	1.57	1.2	3.67		39	15	4	8	6.53	3.25	45.8	20.11	8	4.65	1	0	1	0	继发	21.53	0.7	5		8	3	1950	1	0.67	882	3	0	0	0	1	1	0	0	1	NULL
4917		370111113996	孙颖豪	431254	1	1	1、不明原因反复种植失败。		5.88	2.1	2.21	3.01		37	2	NULL		7.37	8.56	57.94	19.35	21.5	3.64	0	0	0	0	原发	23.39	0.75	17		10	10	1800	0.8	2.23	3062	17	1	1	0	1	3		2	0	NULL
4942		37011188772	潘素英	394514	1	2	1、不明原因反复种植失败。2、女方高龄。		4.33	1.02	1.32	2.88		40	6	3	4	6.58	1.38	53.7	11.49	12.7	2.3	1	0	1	0	继发	27.42	1.1	11		11	5	4200	1	1.69	1910	5	0	0	0	0	1	0	1	1	NULL
4949		370111114053	胡晓园	537505	1	1	1、不明原因反复种植失败。		3.77	0.42	1.66	2.02		32	3	4	9	6.07	3.54	47.5	8.31	12.33	2.32	1	1	0	1	继发	20.31	0.75	18		14	21	2475	1.3	0.58	6737	21	1	0	0	1	0	0	0	0	4BB
4979		370111114260	袁娜	60027273	1	1	1、盆腔输卵管因素。		3.97	0.71	1.58	2.38		42	8	3	5	6.1	5.63	45	23.06	39.27	3.13	1	1	1	1	继发	23.71	0.75	10		11	14	2475	1.5	0.69	3047	13	1	0	0	1	0	0	1	0	4BC
4981		370111115465	石明艳	60026278	1	1	1、不明原因反复种植失败。		3.26	1.27	0.98	1.9		30	2	4	7	5.62	4.46	31.6	40.1	26.8	2.09	1	0	1	0	继发	27.65	0.4	12		9	13	1350	1.1	1.39	3181	17	5	1	0	1	0	1	4	0	4BB
4981		370111115465	石明艳	60026278	1	1	1、不明原因反复种植失败。		3.26	1.27	0.98	1.9		30	2	4	7	5.62	4.46	31.6	40.1	26.8	2.09	1	0	1	0	继发	27.65	0.4	12		9	13	1350	1.1	1.39	3181	17	5	1	0	1	0	1	4	0	5BC
4981		370111115465	石明艳	60026278	1	1	1、不明原因反复种植失败。		3.26	1.27	0.98	1.9		30	2	4	7	5.62	4.46	31.6	40.1	26.8	2.09	1	0	1	0	继发	27.65	0.4	12		9	13	1350	1.1	1.39	3181	17	5	1	0	1	0	1	4	0	4BB
4996		37011199775	马红珍	916127	1	2	1、不明原因反复种植失败。2、女方高龄。		4.54	1.01	1.44	2.94		40	8	3	3	8.01	5.35	33.2	14	13.5	1.34	1	2	1	1	继发	21.76	0.8	10		9	4	1800	0.85	1.94	1096	6	0	0	0	0	1	0	0	1	NULL
5008		370111114555	唐秀莲	138177	1	1	1、不明原因反复种植失败。2、女方高龄。		5.53	1.76	1.61	3.7		41	3	9	12	6.79	1.76	19	10.46	26.12	1.25	1	0	1	0	继发	26.15	0.3	7		10	8	2475	1.1	2.34	1702	13	1	1	0	0	0	0	0	0	4BB
5008		370111114555	唐秀莲	138177	1	1	1、不明原因反复种植失败。2、女方高龄。		5.53	1.76	1.61	3.7		41	3	9	12	6.79	1.76	19	10.46	26.12	1.25	1	0	1	0	继发	26.15	0.3	7		10	8	2475	1.1	2.34	1702	13	1	1	0	0	0	0	0	0	4AB
5038		370111115516	李含	562746	1	1	1、不明原因反复种植失败。		3.71	0.68	1.39	2.35		34	2	7	11	3.9	5.38	13.5	13.4	58.5	4.31	1	0	1	0	继发	24.11	0.4	20		11	13	2100	1	0.82	2760	15	0	3	0	0	2	0	0	1,嵌合	NULL
5067		370111106983	张娜	487057	1	2	1、不明原因反复种植失败。		6.19	2.66	1.05	4.38		37	7.5	7	9	7.25	1.87	32.5	13.74	9.66	2.66	0	0	0	0	原发	26.24	0.7	8		11	4	2400	1	1.36	617	2	0	0	0	0	0	0	1	1	NULL
5075		370111115696	赵芬	60017347	1	1	1、不明原因反复种植失败。		3.38	0.82	1.42	1.77		34	3	4	8	6.2	6.04	39.5	12	12.5	3.79	1	0	1	0	继发	23.36	0.7	14		6	8	1725	0.85	7.06	2728	9	1	1	0	0	1	0	0	0	4BC
5089		370111107479	王宝霞	60010900	1	2	1、女方高龄。		5.08	1.98	1.26	3.4		39	,3	3	4	5.9	1.67	43.9	13.5	11	1.29	0	0	0	0	原发	25.88	1	5		13	9	2925	1.2	2.5	2991	10	1	0	0	0	2	0	0	0	4BB
5133		370111115108	张晶	539827	0无血脂	1	1、盆腔输卵管因素。		#N/A	0.97	#N/A	#N/A		42	1	3	5	5.46	4.26	41	10.25	45.87	2.03	1	1	1	1	继发	22.43	0.2	12		11	6	3675	0.85	1.55	2916	11	1	0	1	0	0	0	1	0	4BB
5140		370111113821	宋范范	60028841	1	1	1、不明原因反复种植失败。		3.95	0.73	1.3	2.66		34	1	3	5	4.28	3.02	22.81	12.31	26	0.9	1	0	1	0	继发	23.29	0.65	17		12	10	2550	0.9	1.45	5130	12	4	2	0	0	0	0	0	0	4AA
5140		370111113821	宋范范	60028841	1	1	1、不明原因反复种植失败。		3.95	0.73	1.3	2.66		34	1	3	5	4.28	3.02	22.81	12.31	26	0.9	1	0	1	0	继发	23.29	0.65	17		12	10	2550	0.9	1.45	5130	12	4	2	0	0	0	0	0	0	4AA
5140		370111113821	宋范范	60028841	1	1	1、不明原因反复种植失败。		3.95	0.73	1.3	2.66		34	1	3	5	4.28	3.02	22.81	12.31	26	0.9	1	0	1	0	继发	23.29	0.65	17		12	10	2550	0.9	1.45	5130	12	4	2	0	0	0	0	0	0	4BB
5154		370111103677	高春凤	409523	1	2	1、不明原因反复种植失败。		3.77	5.06	0.51	1.37		37	5	3	4	6.66	3.03	39.2	28	71.7	3.29	1	0	1	0	继发	24.46	0.55	8		9	5	2850	0.8	4.03	1424	6	3	0	0	0	0	0	0	0	4BB
5154		370111103677	高春凤	409523	1	2	1、不明原因反复种植失败。		3.77	5.06	0.51	1.37		37	5	3	4	6.66	3.03	39.2	28	71.7	3.29	1	0	1	0	继发	24.46	0.55	8		9	5	2850	0.8	4.03	1424	6	3	0	0	0	0	0	0	0	4AA
5154		370111103677	高春凤	409523	1	2	1、不明原因反复种植失败。		3.77	5.06	0.51	1.37		37	5	3	4	6.66	3.03	39.2	28	71.7	3.29	1	0	1	0	继发	24.46	0.55	8		9	5	2850	0.8	4.03	1424	6	3	0	0	0	0	0	0	0	4AA
5160		370111101707	高卫	60003863	1	3	1、不明原因反复种植失败。		3.9	0.88	1.68	2.03		30	3	4	4	8.26	7.07	39.8	27.31	31.6	1.53	0	0	0	0	原发	21.93	0.95	0		9	4	2475	1	12.5	2329	5	0	2	0	0	0	0	0	1,嵌合	NULL
5160		370111101707	高卫	60003863	1	3	1、不明原因反复种植失败。		3.9	0.88	1.68	2.03		30	3	4	4	8.26	7.07	39.8	27.31	31.6	1.53	0	0	0	0	原发	21.93	0.6	0		9	4	2475	1	12.5	2329	5	0	2	0	0	0	0	0	1,嵌合	NULL
5162		37011190146	李燕燕	444871	1	3	1、不明原因反复种植失败。		4.51	0.62	1.25	2.82		34	11.5	3	5	6.54	5.04	41.1	29.2	10	2.45	0	0	0	0	原发	21.06	0.8	14		8	7	1350	1.1	3.08	2605	9	3	0	0	0	0	0	0	0	4BB
5166		370111115741	徐跃飞	60030652	0无血脂	1	1、不明原因反复种植失败。		#N/A	0.6	#N/A	#N/A		35	2	3	5	6.69	5.49	40.09	25.45	5.19	4.748	0	0	0	0	原发	21.3	0.5	16		12	11	1800	1	1.63	>3000.0	11	1	2	0	1	1	0	0	0	4AB
5175		370111112369	杨卫红	562954	1	2	1、不明原因反复种植失败。		4	0.97	1.33	2.18		37	4	7	12	4.53	4	39.9	14.93	5.27	1.66	1	1	0	1	继发	23.81	0.4	0		12	6	2700	0.75	3.4	1638	5	2	0	0	0	1	0	0	0	4AA
5193		370111113746	金福娟	60018841	1	2	1、女方高龄。		3.53	0.55	1.6	1.93		38	10	1	3	16.8	8.32	139.8	12.53	21.89	0.829	0	0	0	0	原发	23.56	0.9	4		-1	1	0	0.7	20.1	272	1	1	0	0	0	0	0	0	0	4BB
5201		370111112687	赵肖艳	515209	1	1	1、不明原因反复流产。		5.74	0.67	1.7	3.95		37	4.5	3	5	11	3.16	38.6	15.1	10.2	3.66	1	1	1	1	继发	21.13	0.55	5		12	5	3375	0.7	4.02	1896	4	0	0	0	1	0	0	1	1	NULL
5214		370111113951	徐淑娜	249276	1	1	1、不明原因反复种植失败。		4.32	3	1.21	2.4		38	7	4	5	8.4	6.41	27.41	9.3	15.85	2.04	0	0	0	0	原发	22.21	0.3	6		10	7	2250	0.85	2.12	1404	8	3	0	0	3	0	0	0	0	4BB
5217		370111114525	刘静	563059	1	1	1、不明原因反复种植失败。		3.56	1	1.56	1.94		35	8	4	6	8.34	6.22	29.2	15.1	14.8	2.92	0	0	0	0	原发	25.19	0.3	20		13	11	2925	1	2.74	4889	10	1	2	0	1	0	0	1	0	4BB
5222		370111113135	王雪	538252	1	2	1、不明原因反复种植失败。		4.67	0.62	1.57	3		38	4	3	6	8.39	6.03	46.74	22.97	21.5	1.5	1	0	1	0	继发	20.28	0.6	0		7	3	1575	0.9	4.32	1162	2									NULL
5224		37011158727	周庆霞	277580	1	2	1、其他（反复生化妊娠流产）。		2.9	0.49	1.31	1.57		33	6	3	5	9.06	13.46	40	14.86	23.62	2.64	1	0	1	0	继发	20.63	0.65	16		8	11	1275	0.8	2.81	2933	15	1	3	0	0	1	0	0	0	4BB
5224		37011158727	周庆霞	277580	1	2	1、其他（反复生化妊娠流产）。		2.9	0.49	1.31	1.57		33	6	3	5	9.06	13.46	40	14.86	23.62	2.64	1	0	1	0	继发	20.63	0.65	16		8	11	1275	0.8	2.81	2933	15	1	3	0	0	1	0	0	0	4BB
5231		37011106219	马敬	243054	1	3	1、不明原因反复种植失败。		4.15	0.77	1.88	2.01		37	12	4	6	8.94	2.41	22.4	11.6	20.7	3	1	0	1	0	继发	21.17	0.85	10		9	6	1575	1.2	1.29	1702	4	0	1	0	0	0	0	1	1，嵌合	4BC
5237		370111110460	李文明	258341	1	2	1、体外受精失败或障碍。		3.69	1.31	1.49	1.93		39	3	4	7	10.8	2.87	1326	14.03	16.2	2.76	1	1	1	1	继发	19.42	0.8	0		8	7	1275	1	4.43	3715	9	1	1	0	0	1	0	1	0	4BB
5241		370111114180	孙杰	376639	1	1	1、其他（反复生化妊娠流产）。		3.59	1.08	1.05	2.25		37	9.5	2	3	5.06	3.52	41.5	8.87	34.21	3.62	0	0	0	0	原发	28.53	0.65	20		12	5	2400	1.25	2.9	1491	4	1	0	0	1	0	0	0	0	4BB
5244		370111112914	周晓梅	60026790	0无血脂	1	1、不明原因反复种植失败。		#N/A	0.9	#N/A	#N/A		31	5	5	5	5.88	4.56	31.42	11	36.3	1.535	0	0	0	0	原发	23.24	0.4	18		10	4	1650	1.1	1.65	887	4		2						1,嵌合	NULL
5259		370111116482	牛永香	60033318	1	1	1、不明原因反复种植失败。		4.46	1.57	1.13	3.04		37	3	4	8	7.03	3.72	22	8.97	37	2.111	1	1	1	1	继发	24.31	0.6	9		12	7	3900	1.2	2.5	1871	5	1	0	0	1	1	0	1	0	4AA
5271		370111116324	韩乐	540304	1	1	1、女方高龄。		4.04	0.52	1.49	2.67		40	0	5	6	22.12	10.7	36.19	20.91	9.5	2.21	1	0	1	0	继发	21.36	0.5	6		10	4	3787.5	0.7	6.92	2000	4	0	0	0	0	0	0	1	1	NULL
5292		370111113960	韩思奇	370567	1	2	1、不良孕产史。		4.59	2.26	0.76	3.35		33	3.5	1	3	7.23	8.32	24	14.42	39	1.708	1	0	1	0	继发	18.38	0.75	21		8	11	1075	0.75	1.74	2582	7	1	1	0	0	0	0	0	0	4AA
5297		370111116360	唐建菲	322910	1	1	1、其他（胚胎异常率43%，2次胚胎种植失败，男方梗阻性无精子症）。		4.74	0.67	2.16	2.62		34	4	2	3	6.54	5.49	52.6	35.02	5.93	2.36	0	0	0	0	原发	20.5	0.65	8		9	7	2325	0.85	3.59	2336	15	3	1	0	0	0	0	2	0	4BA
5321		370111115260	许昕	277350	1	1	1、盆腔输卵管因素。		4.65	1.61	0.94	2.98		39	6.5	3	5	9.12	3.76	24.3	25.91	6.26	1.41	1	0	1	0	继发	35.71	1	13		10	3	3075	1.25	4.22	567	3	0	0	0	0	1	0	0	0	NULL
5324		37011176482	张秋丽	366524	1	3	1、不明原因反复种植失败。		4.71	0.67	1.52	2.74		30	6	4	3	5.05	4.65	34.7	12.94	51.95	2.39	1	0	1	0	继发	25.8	0.5	0		9	16	1350	0.85	2.41	2849	13	3	2	0	1	0	0	0	0	4BC
5326		370111117468	赵娅辉	60010165	1	1	1、不明原因反复种植失败。		4.5	0.69	1.68	2.95		32	3	4	4	7.84	5.34	39.7	13.03	10.07	3.95	1	0	1	0	继发	22.04	0.8	18		9	15	1725	1	4.13	5051	13	2	3	0	0	0	0	0	0	4AB
5328		370111116566	张云凤	159449	0无血脂	1	1、不明原因反复种植失败。		#N/A	0.59	#N/A	#N/A		37	11	4	8	8.36	6.41	32.8	15.9	22.8	2.14	0	0	0	0	原发	22.77	1	11		9	9	1500	1.25	5.07	2435	7	0	0	0	1	0	0	0	1	NULL
5349		370111115923	王晓冰	275270	1	1	1、不明原因反复种植失败。		4.61	1.15	1.15	3.25		36	8.5	3	6	4.76	4.36	29.1	28.4	14.1	2.18	0	0	0	0	原发	20.9	0.5	22		9	13	1275	0.85	6.62	8316	22	4	1	0	1	1	2	2	0	4BB
5349		370111115923	王晓冰	275270	1	1	1、不明原因反复种植失败。		4.61	1.15	1.15	3.25		36	8.5	1		4.76	4.36	29.1	28.4	14.1	2.18	0	0	0	0	原发	20.9	0.5	22		9	13	1275	0.85	6.62	8316	22									4BB
5360		370111116453	王士娟	706162	0无血脂	1	1、不明原因反复种植失败。		#N/A	1.71	#N/A	#N/A		41	2	4	4	6.66	3.97	42.2	38.6	17	3.17	1	0	1	0	继发	24.64	0.9	9		10	6	2250	1.3	8.93	2472	7	1	0	0	0	0	1	1	0	4BB
5365		370111117745	杜清华	60038213	0无血脂	1	1、不明原因反复种植失败。		#N/A	0.53	#N/A	#N/A		37	0	5	8	7.14	10.6	84.9	9.23	26.7	2.16	1	0	1	0	继发不孕	20.65	0.5	4		8	8	1775	1	6.23	2167	11	0	1	0	0	2	1	0	1	NULL
5369		370111115888	张娅	562317	1	1	1、不明原因反复种植失败。		4.27	0.7	1.15	2.9		31	5.5	0	3	7.59	5.27	79.6	18.8	28.7	2.76	0	0	0	0	原发	21.88	0.8	18		9	9	1350	1.35	1.63	3229	10	2	2	0	0	0	0	0	0	4BC
5382		370111115904	单盼盼	60033158	0无血脂	1	1、不明原因反复种植失败。		#N/A	0.67	#N/A	#N/A		32	8.5	3	6	6.69	4.7	51.4	42.24	10.85	1.75	0	0	0	0	原发	22.27	0.75	15		12	16	2525	1.2	1.19	2927	15	4	2	0	0	0	0	0	0	4BB
5391		37011150592	任红静	229209	1	1	1、不明原因反复种植失败。		3.9	1.78	1.08	2.35		37	16	3	6	6.74	2.6	26.1	28.24	<2.50	5.61	0	0	0	0	原发	34.61	0.85	17		11	8	2550	1.3	3.28	2072	20	1	0	0	1	0	0	0	0	4BB
5396		370111117718	李芳	539110	0无血脂	1	不明原因反复种植失败。		#N/A	1.54	#N/A	#N/A		41	4.5	7	10	6.77	3.56	68	15.62	30	1.13	1	0	1	0	继发	22.14	0.75	20		10	5	2062.5	1.4	1.92	1399	5	0	0	0	0	1	1	0	1	NULL
5419		37011193558	卜红叶	1784320	0无血脂	2	1、不明原因反复种植失败。		#N/A	0.34	#N/A	#N/A		35	3	6	7	5.54	3.28	32.1	10.74	21.56	1.47	1	1	1	0	继发	21.17	0.5	15		11	11	1650	1.25	1.56	5032	14	1	2	0	0	0	0	0	0	4BB
5419		37011193558	卜红叶	1784320	0无血脂	2	1、不明原因反复种植失败。		#N/A	0.34	#N/A	#N/A		35	3	6	7	5.54	3.28	32.1	10.74	21.56	1.47	1	1	1	0	继发	21.17	0.5	15		11	11	1650	1.25	1.56	5032	14	1	2	0	0	0	0	0	0	4BB
5429		370111115470	李腾飞	539360	1	1	1、不明原因反复种植失败。		3.83	1.32	0.83	2.77		31	4.5	5	7	4.49	2.47	20.9	20.06	32.9	2.4	1	0	1	0	继发	27.33	1	16		9	11	2025	1	3.12	2539	11	3	0	0	0	0	0	1	0	4BB
5442		370111116729	张莎莎	60026582	1	1	1、不明原因反复种植失败。		4.74	1.01	1.77	2.97		37	6	2	4	9.61	8.24	68.7	20.77	26.06	0.008	0	0	0	0	原发	17.96	0.8	5		11	5	2287.5	1	11.1	1885	5	0	1	0	0	0	0	0	1，嵌合	NULL
5483		370111110587	李超飞	60018102	1	2	1、不明原因反复种植失败。		4.51	0.61	1.54	2.66		32	6.5	4	6	19	1.69	631	12.39	13.48	2.3	1	0	1	0	继发	20.91	1.1	11		8	6	1800	1.1	5.38	2442	6	1	0	0	0	0	0	0	0	4BB
5497		370111116233	刘苏宁	575718	1	1	1、不明原因反复种植失败。		2.84	1.22	1.38	1.46		31	3	,5	9	9.11	7.57	39.3	16.55	14.49	1.16	1	0	1	0	继发	23.35	0.45	18		13	13	2850	1.1	2.79	6936	8	1	1	0	1	0	0	2	0	4BB
5559		370111104734	吴海红	484307	1	1	1、女方各种因素导致的配子运输障碍。		3.83	1.31	1.21	2.28		31	1	3	7	6.68	4.67	35.5	20.09	10.92	4.16	1	0	1	0	继发	23.21	1.2	9		12	10	2400	1.4	0.98	2857	14	2	0	0	0	0	0	0	0	4BB
5567		370111116960	张彦	576939	1	1	1、不明原因反复种植失败。		3.4	3.83	0.72	1.92		35	3	5	8	5.52	3.82	37.1	11.92	6.33	0.974	1	0	1	0	继发	21.58	0.65	11		12	10	2850	1	1.5	>3000.0	15	1	2	0	0	0	0	0	0	4BB
5578		370111116983	谭占英	539858	1	1	1、不明原因反复种植失败。		4.24	0.81	1.45	2.95		35	9.5	3	6	5.6	5	39.2	18.3	9.68	3.58	0	0	0	0	原发	19.61	1.1	10		9	10	1650	1.25	5.25	4701	6	0	0	0	0	0	1	0	1	NULL
5622		370111117396	李翠翠	60033080	1	1	1、不明原因反复种植失败。		5.12	0.7	2.39	2.83		34	2	5	3	7.37	4.3	55.8	24.1	16.8	2.48	1	0	1	0	继发	20.78	0.85	8		10	7	2250	1	3.14	3052	7	3	0	0	0	1	0	0	0	4BB
5622		370111117396	李翠翠	60033080	1	1	1、不明原因反复种植失败。		5.12	0.7	2.39	2.83		34	2	5	3	7.37	4.3	55.8	24.1	16.8	2.48	1	0	1	0	继发	20.78	0.85	8		10	7	2250	1	3.14	3052	7	3	0	0	0	1	0	0	0	4BA
5624		370111117955	惠妍	60028796	0无血脂	1	1、不明原因反复种植失败。		#N/A	1.69	#N/A	#N/A		33	1	6	6	6.25	10.87	27.47	9	25	2.02	1	0	1	0	继发	22.06	1.35	10		7	14	1012.5	1.1	8.04	8077	25	3	0	0	2	0	0	1	0	4AA
5639		370111109716	亓菲	565703	0无血脂	3	1、不明原因反复种植失败。		0	0.43	0	0		34	4.5	3	5	10.85	0.93	25	22.5	2.93	1.3	0	0	0	0	原发	20.18	0.75	11		9	4	1800	0.65	3.42	1150	4	1	0	0	0	0	0	0	0	4BB
5645		370111118311	回新明	60032141	1	1	1、不良孕产史。		4.5	0.91	1.5	3.02		32	2	0	3	5.12	9.49	35.4	8.56	64.1	1.41	1	0	1	0	继发	27.84	0.4	28		9	15	1500	0.6	12.1	5145	9	4	0	0	0	0	0	0	0	4AB
5649		370111118019	张慧	406767	1	1	1、不明原因反复种植失败。		4.17	1.43	1.46	2.5		31	5	8	16	6.96	10.5	43.5	19.4	23.6	2.58	0	0	0	0	原发	21.33	0.75	15		9	13	875	1.1	3.9	10820	24	2	1	0	0	0	0	3	0	4BB
5649		370111118019	张慧	406767	1	1	1、不明原因反复种植失败。		4.17	1.43	1.46	2.5		31	5	7	15	6.96	10.5	43.5	19.4	23.6	2.58	0	0	0	0	原发	21.33	0.75	15		9	13	875	1.1	3.9	10820	24	2	1	0	0	0	0	3	0	4AA
5652		370111111609	何琳娜	60023084	1	2	1、不明原因反复种植失败。		4.42	0.81	1.58	2.51		34	1.5	3	3	11.1	32.6	491	20.68	29	1.39	0	0	0	0	原发	23.46	0.65	9		10	2	1725	1	12.2	1317	2	0	0	0	1	1	0	0	1	NULL
5665		370111117186	邢京磊	563118	1	1	1、不明原因反复流产。		4.29	0.94	1.36	2.67		26	3	0	4	5.68	4.87	31.22	11.21	21	未查	0	0	0	0	原发	23.87	1.1	9		12	8	3337.5	1	1.23	3956	9	0	2	0	0	0	0	0	1,嵌合	NULL
5677		370111114815	刘滢滢	481691	1	2	1、其他。		5.47	1.27	1.47	3.8		38	3.5	3	6	7.87	1.61	68.8	23.95	5.47	1.15	0	0	0	0	原发	27.63	0.5	18		8	15	1850	0.9	6.78	4760	12	0	0	0	0	0	0	1	1	NULL
5687		370111118198	耿广盈	533054	0无血脂	1	1、盆腔输卵管因素。2、不明原因反复流产。3、不明原因反复种植失败。		#N/A	0.5	#N/A	#N/A		33	3	6	9	4.83	8.17	35.23	24.13	23.92	1.49	1	1	1	1	继发	20.6	0.5	25		10	14	1075	1	1.35	7220	15	3	0	0	0	0	1	2	0	4BB
5695		37011146175	陈春香	192195	1	4	1、不明原因反复种植失败。		5.51	0.85	2.03	3.09		33	2	7	8	7.36	4.51	26.5	7.02	17.41	1.68	1	1	1	1	继发	26.37	0.65	7		12	3	2250	1	5.12	1546	7	1	0	0	0	0	1	0	0	4BC
5699		37011199881	李丽	407413	1	3	1、不明原因反复种植失败。		3.99	0.43	2.1	2.08		30	6	4	5	9.38	8.39	52.3	21.44	7.67	3.36	0	0	0	0	原发	18.62	0.7	0		10	9	3225	0.9	1.99	2857	10	0	2	0	0	0	0	0	1,嵌合	4AB
5699		37011199881	李丽	407413	1	3	1、不明原因反复种植失败。		3.99	0.43	2.1	2.08		30	6	4	5	9.38	8.39	52.3	21.44	7.67	3.36	0	0	0	0	原发	18.62	0.7	0		10	9	3225	0.9	1.99	2857	10	0	2	0	0	0	0	0	1,嵌合	4BC
5721		37011146585	蔺宗香	223170	1	3	1、体外受精失败或障碍		3.78	3.71	0.97	1.82		39	3.5	3	4	6.1	2.79	47.7	9.3	17.12	1.69	1	1	1	1	继发	27.19	1	11		10	2	2400	1	2.09	668	4	0	0	0	1	0	0	0	1	NULL
5725		370111115636	周桂英	540022	1	1	1、不明原因反复种植失败。		5.12	0.8	2.26	2.77		28	1.5	4	6	7.09	3.94	42.1	16.1	11.7	0.982	1	0	1	0	继发	18.94	0.5	20		13	6	1950	1	1.34	2914	6	0	1	0	0	0	0	0	1,嵌合	NULL
5732		370111118433	杨玮玮	60038924	1	1	1、不明原因反复种植失败。		4.13	0.67	1.46	2.66		37	2	3	5	7	4.47	33.65	8.7	34.58	2.6755	1	0	1	0	继发	28.57	0.3	19		12	9	1950	1	5.82	1891	4	0	0	0	0	1	0	1	1	NULL
5742		370111106212	曾庆粉	407181	1	2	1、不明原因反复种植失败。		4.34	0.79	1.47	2.6		36	3	4	4	5.66	5.75	40.5	19.3	25.57	1.81	1	0	1	0	继发	24.72	0.75	25		10	16	1500	1	2.51	7669	10	3	1	0	0	0	0	0	0	4AA
5745		37011143842	王燕花	158505	1	2	1、不明原因反复种植失败。2、不良孕产史。		4.49	0.63	1.09	3.25		31	4	7	5	6.84	4.46	48.5	12.9	36.2	2.78	1	0	1	0	继发	27.51	0.75	23		9	12	1825	1	1.31	4037	18	4	1	0	0	1	0	0	0	4BB
5750		370111118195	刘杨	577851	0无血脂	1	1、不明原因反复流产。2、女方高龄。		#N/A	1.03	#N/A	#N/A		43	3	3	10	9.47	4.83	35.95	35.95	22.49	2.651	1	1	1	1	继发	25.32	0.5	16		11	10	3525	1	3.75	3886	9	0	0	0	0	1	0	2	1	NULL
5761		370111103582	王荣	532525	1	4	1、不明原因反复种植失败。		3.83	2.04	0.87	2.74		43	3	4	5	9.01	4.18	1803	3.14	21.33	1.94	1	0	1	0	继发	27.82	0.9	21		9	7	2700	0.8	5.32	1461	6	0	1	0	0	1	0	0	1，嵌合	NULL
5770		370111117852	姜艳丽	60036239	0无血脂	1	1、不明原因反复种植失败。		#N/A	0.75	#N/A	#N/A		32	7	4	5	10.42	7.11	37.6	8.22	11.04	3.48	1	1	1	1	继发	22.56	0.75	12		8	4	1200	0.9	1.75	1289	6	2	0	0	0	0	0	1	0	4AA
5780		37011162285	李晴晴	301141	0无血脂	2	1、不明原因反复种植失败。		#N/A	1.11	#N/A	#N/A		32	3.5	2	2	4.74	1.73	40.56	14.83	38	2.57	1	1	1	1	继发	21.05	0.75	23		11	12	1350	1.2	1.69	3409	12	4	2	0	0	0	0	0	0	4BB
5803		370111119584	胡元廷	452608	1	1	1、不明原因反复种植失败。		4.8	0.68	1.77	3.02		29	3	8	16	5.41	3.93	26	23.46	16.9	1.69	0	0	0	0	原发	20.7	0.9	20		10	14	1425	1.2	5.89	8139	18	3	0	0	1	0	1	1	0	4BB
5854		370111117723	曹立梅	344103	1	1	1、不明原因反复种植失败。		5.15	2.64	0.94	3.71		26	6	3	6	6.32	14.19	61.8	10.17	105.7	1.59	1	0	1	0	继发	29.88	0.4	31		13	5	3150	1.2	2.24	1478	6	1	1	0	0	0	0	0	0	NULL
5872		370111108277	白曼	417836	1	2	1、不明原因反复种植失败。2、女方高龄。		4.2	0.53	1.79	2.41		38	5	3	5	6.19	5.04	27.8	33.71	10.95	0.0361	1	0	1	0	继发	25.61	1.3	0		10	11	1350	1	10.9	5431	20	1	0	0	0	0	0	1	0	4BC
5876		370111119906	于婷婷	575059	0无血脂	1	1、不明原因反复种植失败。		#N/A	2.92	#N/A	#N/A		38	4	6	10	9.13	5.79	31.5	15.55	11.76	1.737	1	1	0	1	继发	24.88	1	15		11	7	2250	1.25	5.94	2221	7	1	0	0	0	1	0	0	0	4BB
5879		370111119075	王红梅	60016071	1	1	1、不明原因反复种植失败。		4.89	0.61	1.9	2.82		39	2.5	3	4	6.2	5.26	56.2	11.4	18.3	1.59	1	0	1	0	继发	26.13	0.8	15		11	11	3300	0.8	3.53	7464	11	0	0	0	0	2	0	0	1	NULL
5882		370111118754	王华	498172	1	1	1、不明原因反复种植失败。		5.12	0.69	1.67	3.27		35	5.5	5	4	10.52	6.55	45	10.22	48.41	1.55	1	0	1	0	继发	23.89	0.9	11		9	12	1350	1.2	2.3	5317	14	2	2	0	0	1	1	0	0	4BB
5895		37011136069	温瑞琪	168317	1	2	1、不明原因反复种植失败。		3.37	0.61	1.44	1.95		33	6.5	1	3	8.81	4.99	25.6	9.85	5.67	3.953	1	1	1	1	继发	20.9	1.2	11		10	8	2175	1.35	2.78	2382	10	2	0	0	0	0	0	1	0	4BB
5913		370111104846	付萍萍	60001320	0无血脂	2	1、原发性不孕症2、右侧输卵管梗阻？3、左侧输卵管不全梗阻？		#N/A	0.88	#N/A	#N/A		29	3	4	4	11.3	9.03	72.6	12.9	13.3	1.62	0	0	0	0	原发	22.05	0.45	9		10	12	1950	1.2	5.23	3683	7	0	2	0	0	0	0	0	1,嵌合	NULL
5913		370111104846	付萍萍	60001320	0无血脂	0，非首	1、不明原因反复种植失败。		#N/A	0.88	#N/A	#N/A		29		0		7.99	5.23	1375	12.9	13.3	2.73	0	0	0	0	原发	22.45	0.45	9		9	4	2525	1.2	0.72	2019	9									NULL
5926		370111119877	朱丽丽	541422	1	1	1、其他（反复生化妊娠流产）。		3.07	0.95	0.95	1.82		35	1	0	5	8.23	2.58	40	26.83	35	1.94	1	0	1	0	继发	23.35	1.1	12		8	7	1200	1	6.03	3527	13	3	0	0	0	0	0	1	0	4AB
5927		370111108961	许丽	499565	1	3	1、不明原因反复种植失败。		3.8	0.89	1.35	2.3		35	13	2	4	7.48	5.08	42.5	21.39	28.35	2.47	0	0	0	0	原发	24.29	0.9	13		7	7	1125	1.2	3.06	1910	7	3	0	0	0	0	0	0	0	NULL
5940		370111110321	支雪芹	60022212	1	3	1、不明原因反复种植失败。		4.46	0.53	1.97	2.44		30	2	3	4	10.4	8.02	44.8	14.8	19	0.097	1	0	1	0	继发	23.07	0.7	10		10	9	1687.5	1	2.25	3781	12	1	2	0	0	0	2	1		NULL
5942		370111102933	尹振娟	344344	1	2	1、不明原因反复种植失败。		2.95	2.81	0.69	1.59		35	7	3	4	5.99	3.55	28.4	50.25	23.03	3.64	1	0	1	0	继发	39.56	0.7	13		11	7	4700	0.9	9.08	1200	8	3	0	0	0	0	0	0	0	NULL
5969		370111120000	李晨	60037160	0无血脂	1	1、不明原因反复生化妊娠流产。		#N/A	0.52	#N/A	#N/A		32	7	0	3	6.38	5.39	90	12.65	38.04	2.16	0	0	0	0	原发	24.65	0.6	11		11	8	2400	1	3.16	2340	10	5	0	0	1	0	0	0	0	4AA
5969		370111120000	李晨	60037160	0无血脂	1	1、不明原因反复生化妊娠流产。		#N/A	0.52	#N/A	#N/A		32	7	0	3	6.38	5.39	90	12.65	38.04	2.16	0	0	0	0	原发	24.65	0.6	11		11	8	2400	1	3.16	2340	10									4BB
5999		370111119221	张凤娟	60022992	1	1	1、不明原因反复种植失败。		4.63	0.9	1.48	2.89		34	4	3	5	6.11	4.2	48.3	29.31	34.12	3.35	1	2	1	1	继发	24.4	0.5	14		10	15	2050	1.1	0.57	4323	12	3	0	0	0	1	0	1	0	4AA
6025		370111119929	吴丽仙	60042987	1	1	1、不明原因反复种植失败。		4.35	0.76	1.74	2.5		36	6.5	3	7	13.5	7.76	23.4	17.6	6.38	2.84	1	0	1	0	继发	24.89	0.6	9		10	4	2325	0.85	3.79	1746	6	2	1	0	0	0	1	0	0	4BB
6082		370111116800	刘爱华	138917	1	2	1、不明原因反复种植失败。		3.46	0.79	1.45	1.96		42	14	4	8	16.4	8.78	842	8.53	15.8	1.5	0	0	0	0	原发	20.03	0.6	7		10	3	1800	1.1	12.5	297	4	0	0	0	0	2	0	1	1	NULL
6109		370111104075	杨仕芹	155913	1	2	1、不明原因反复种植失败。		4.58	0.9	1.38	3.15		37	9	4	4	5.77	4.07	30.03	7.88	13	0.313	1	0	1	0	继发	26.62	0.6	11		8	11	1625	0.85	3.85	4133	10	1	0	0	1	0	0	0	0	4BA
6113		37011166997	巩翠芳	299700	1	4	1、不明原因反复种植失败。		3.6	2.54	1.32	1.8		33	5	4	4	6.67	6.27	39.8	14.36	8.56	2.42	1	0	1	0	继发	24.21	1	17		7	6	1050	1	3.41	1086	4	0	2	0	0	0	0	0	1,嵌合	4BB
6120		37011190332	孟莹	398836	1	2	1、盆腔输卵管因素。2、不明原因反复种植失败。		3.39	0.68	1.37	1.89		29	7.5	5	5	6.36	4.02	37.7	28.77	24.21	3.71	1	0	1	0	继发	22.21	1.2	10		13	14	3150	1.3	1.74	3199	16	6	0	0	0	0	0	0	0	NULL
6132		370111121266	王百玲	60045854	1	1	1、不明原因反复种植失败。		3.35	0.8	1.05	1.98		30	5	4	7	6.58	2.87	30.5	14.1	11.4	2	0	0	0	0	原发	23.53	0.4	6		8	3	1950	1	2.3	1048	3	1	1	0	0		0	0	0	4BB
6160		37011159039	徐明瑛	257387	1	4	1、不明原因反复种植失败。		3.83	0.91	0.94	2.55		37	3	5	4	6.44	2.12	80.08	13.91	14.99	0.453	1	0	1	0	继发	32.29	0.6	13		13	6	4350	0.8	2.15	2352	7	2	0	0		0	0		0	NULL
6162		370111121286	公彦香	60030709	1	1	1、不明原因反复种植失败。		4.23	5.46	0.82	1.47		37	1	4	3	5.71	4.62	35.7	9.66	17.32	3.12	1	1	1	1	继发	25.1	0.8	26		13	13	2625	1.2	5.96	5474	16	1	1	0	1	0	0	0	0	4BB
6201		370111119823	冯倩	562866	0无血脂	1	1、不良孕产史。		#N/A	1.11	#N/A	#N/A		37	1	,0	4	6.64	3.88	24.8	12.6	41.3	4.6	1	0	1	0	继发不孕	25.47	0.6	22		9	10	1650	1.25	3.27	2183	8	2	1	0	0	3	0	0	0	4AB
6219		370111120684	韦微	541267	1	1	1、不明原因反复种植失败。		4.01	0.91	1.28	2.56		33	10	0	3	5.88	2.45	36.71	8.89	43	1.66	0	0	0	0	原发	25.36	1.3	28		-1	10	1450	1.3	1.71	3355	18	1	0	0		0	0	0	0	NULL
6233		370111108339	杨丽萍	435010	1	1	1、盆腔输卵管因素。		4.95	0.62	2.03	3.12		29	4	NULL		5.42	17.78	55.8	9.56	61.47	0.724	1	0	1	0	继发	26.32	0.7	40		9	14	1275	1.1	3.36	5718	27	0	1	0	1	0	0	0	1，嵌合	4BA
6240		370111100550	陈粉	450377	1	2	1、不明原因反复种植失败。		4.15	0.87	0.85	2.41		34	5	3	5	6.54	5.74	25.5	16.51	16.17	2.29	0	0	0	0	原发	27.55	0.9	19		10	15	2750	0.75	1.89	5909	19	4	0	0	1	0	1	0	0	NULL
6248		370111121382	朱宝霞	60045958	1	1	1、不明原因反复种植失败。		4.72	1.11	1.14	3.43		36	9.8	3	4	7.25	2.99	24	23.8	5.8	2.26	0	0	0	0	原发	25.27	1	8		9	5	3675	1	3.48	1455	5	2	0	0	0	1	0	0	0	4BB
6248		370111121382	朱宝霞	60045958	1	2	1、不明原因反复种植失败。		4.72	1.11	1.14	3.43		36	9.8	3	4	7.25	2.99	24	23.8	5.8	2.26	0	0	0	0	原发	25.27	1	8		9	5	3675	1	3.48	1455	5	2	0	0	0	1	0	0	0	NULL
6267		370111119526	卢文文	541327	1	1	1、不明原因反复种植失败。		7.9	3.94	1.17	5.59		33	7.5	3	6	4.9	13.85	44.8	11.96	37.01	2.69	0	0	0	0	原发	28.89	0.75	32		10	19	1500	0.9	2.42	3512	13	1	0	0	0	0	0	0	0	4BB
6278		370111117101	谢志超	575611	0无血脂	1	1、不明原因反复种植失败。		#N/A	2.2	#N/A	#N/A		28	5	6	7	5.19	3.04	34.8	12.9	8.53	2	1	0	1	0	继发	24.67	0.5	13		9	6	1350	1.2	3.97	2692	11	0	1	0	1	0	0	0	1,嵌合	4BB
6296		370111120590	刘文秋	60034508	1	1	1、不明原因反复种植失败。		2.58	1.26	1.25	1		26	6	4	7	6.42	6.88	63.48	17.63	44	1.38	0	0	0	0	原发	20.14	1	16		8	10	1200	1.25	1.89	2208	18	0	0	0	1	0	0	0	1	NULL
6311		37011197285	李秋艳	166052	1	2	1、不明原因反复种植失败。		5.42	0.46	1.62	4.05		37	10	3	4	13.7	6.48	69.8	16.7	9.53	1.3	0	0	0	0	原发	20.32	0.8	2		12	5	3075	1.1	6.69	1874	7	0	0	0	0	1	0	1	1	4BB
6340		370111115090	张爱芳	457337	1	3	1、不明原因反复种植失败。		4.04	1.72	1.2	2.61		35	8.5	2	5	5.85	3.98	31.4	23.32	20.01	1.66	1	0	1	0	继发	24.36	0.55	0		4	5	1200	1.1	1.18	3327	5	1	0	0	0	0	0	0	0	NULL
6341		37011198281	吕慎聪	420806	1	3	1、不明原因反复种植失败。		4.73	0.66	1.51	3.27		30	5.5	4	5	7.22	59.3	268	10.73	31.41	1.99	0	0	0	0	原发	21.28	0.7	3		13	12	2625	1	1.19	2949	12	3	0	0	0	0	3	0	0	NULL
6349		370111114791	谷丽	537843	0无血脂	2	1、不明原因反复种植失败。		0	0.88	0	0		32	2	3	3	6.82	3.6	64.6	36.71	20.54	1.305	0	0	0	0	原发	21.83	0.6	25		8	11	900	1.25	1.69	3793	15	0	1	0	0	0	0	1	1,嵌合	4AB
6366		370111111521	马玉静	489279	1	2	1、女方高龄。		4.58	0.77	1.21	3.34		43	2	3	4	6.38	6.61	51.2	22.7	22.9	2.36	1	1	1	1	继发	19.6	0.75	0		6	10	1800	0.65	8.52	3439	10	0	0	0	0	0	0	3	1	4BB
6371		37011185662	李娜娜	233777	1	3	1、不明原因反复种植失败。		4.35	0.48	1.76	2.56		33	8	5	5	8.64	7.98	84.7	19.2	20.46	2.33	1	0	1	0	继发	22.41	1.1	16		7	6	1050	0.8	8.07	2103	7	2	0	0	0	1	0	0	0	NULL
6379		370111100101	张敏	371751	1	5	1、不明原因反复种植失败。		3.52	0.96	1.35	2.34		39	5	4	5	10.06	8.16	95.9	20.77	8.14	3.51	1	1	0	1	继发	25.95	1.2	3		7	7	3900	0.75	0.58	2701	6	0	0	0	1	0	0	1	1	NULL
6385		370111121776	崔东杰	167456	1	1	1、不明原因反复种植失败。		4.53	1.4	1.11	3.12		33	3	8	15	7.63	4.1	27.5	25.7	23.7	2.1	1	0	1	0	继发	26	1	13		9	8	1350	0.9	3.14	1547	8	1	0	0	0	0	0	2	0	NULL
6388		37011176656	杜潇	344565	1	4	1、不明原因反复种植失败。		3.71	0.9	1.25	2.4		29	4	5	5	7.24	3.52	31.4	15	25	0.733	1	0	1	0	继发	24.69	1	8		8	7	1200	1	6.26	2806	7	2	0	0	0	1	0	0	0	4BC
6391		370111121813	钊月月	587465	1	1	1、盆腔输卵管因素。		4.57	0.74	1.38	2.93		29	9	7	12	8.6	7.12	37	30.7	15.8	1.6	0	0	0	0	原发	20.55	1	10		8	4	1800	1.25	7.98	1759	6	1	0	0	0	0	0	0	0	NULL
6396		370111118628	陆杏美	277648	1	1	1、体外受精失败或障碍。		3.74	1.34	1.07	2.55		37	5.5	4	8	8.54	4.13	37.9	34.85	14.62	2.86	1	1	1	1	继发	19.61	1	5		10	5	3375	1.25	5.65	2373	6	0	0	0	1	1	0	0	1	4BB
6404		370111120784	腾洪粉	571044	1	1	1、不明原因反复种植失败。		3.78	1.99	1.3	2.06		29	9	4	7	6.15	4.11	29.7	11.3	29.7	2.09	0	0	0	0	原发	26.94	1	22		9	5	1650	1.1	4.72	2235	10	0	4	0	0	0	0	2	1,嵌合	4BC
6405		37011164158	张漫丽	248224	1	3	1、不明原因反复种植失败。2、女方高龄。		3.25	1.1	0.95	2.19		39	3	5	5	7.03	8.08	133.4	13.7	22.8	3.54	1	2	1	1	继发	33.08	0.8	13		6	3	1350	0.8	6.37	721	2	0	0	0	0	0	1	1	1	NULL
6408		370111122339	姜奕辰	576883	1	1	1、不明原因反复种植失败。		5	1.74	1.21	3.13		28	1.5	0	3	6.9	19	38.3	7.38	27	2.85	1	0	1	0	NULL	21.26	0.4	17		10	10	1875	1.3	1.84	2157	8	4	2	0	0	0	0	0	0	NULL
6456		370111120776	史金凤	571098	0无血脂	1	1、不明原因反复种植失败。		#N/A	1.09	#N/A	#N/A		30	0	0	5	5.85	2.35	22.24	20.84	23.63	1.9	1	0	1	0	NULL	27.53	0.6	12		8	5	2025	0.8	2.35	990	5	2	0	0	0	0	0	0	0	NULL
6498		370111112852	宗玉霞	453765	1	2	1、女方高龄。		4.32	0.92	1.7	2.6		43	2	3	4	5.88	3.03	52.5	22.8	22.7	1.21	1	1	1	1	继发	26.57	0.7	0		9	5	2700	0.7	3.63	1553	3	0	0	0	0	2	0	0	1	NULL
6517		370111121622	周秀芳	60004430	1	1	1、不明原因反复流产。		3.91	0.65	1.41	2.43		29	1.5	0	3	5.27	9.14	45.8	11.25	16.4	1.95	1	0	1	0	继发	19.81	0.5	30		9	17	2250	0.8	0.86	5147	29	2	2	0	0	0	1	1	0	4AA
6522		370111122548	朱晓倩	60009509	1	1	1、不明原因反复种植失败。		3.74	0.69	1.5	2.08		31	3	3	4	4.6	5.55	33.1	30.95	57.8	1.23	0	0	0	0	原发	20.42	0.9	20		9	9	1350	1.1	2.27	3446	9	4	0	0	1	0	0	1	0	4BB
6539		370111102834	耿延芹	60006016	1	2	1、不明原因反复种植失败。		3.71	1.65	0.93	2.16		39	3.5	4	4	4.2	3.72	72.5	14.68	10.61	1.73	1	1	1	1	继发	18.26	1.2	16		9	8	1875	1.2	3.65	2170	8	0	1	0	0	0	0	2	0(只有嵌合）	NULL
6543		370111122888	李秋荣	60032928	0无血脂	1	1、不明原因反复种植失败。		#N/A	5.2	#N/A	#N/A		30	2	2	2	9	4.01	20.1	22	17.6	2.7	0	0	0	0	原发	21.36	0.55	12		11	4	3075	1.1	2	2240	5	1	0	0	0	0	0	0	0	5BB
6545		370111105058	张君	415822	1	2	1、不明原因反复流产。2、不明原因反复种植失败。		4.69	2	1.3	2.81		33	2	2	3	1.31	3.51	36.5	13.7	19.05	1.56	1	0	1	0	继发	24.47	1.25	16		10	8	2400	0.95	3.04	1762	7	0	1	0	0	0	1	1	0（只嵌合胚胎，暂存了，没有移植）	4BB
6560		37011198755	刘杰	300962	1	3	1、不明原因反复种植失败。		3.71	0.49	1.36	2.12		29	5.5	3	5	6.94	1.88	48.3	18.6	25.3	1.86	0	0	0	0	原发	18.27	0.6	10		9	4	1875	0.8	4.16	1901	5	1	1	0	0	0	0	0	0	NULL
6567		370111105360	付宝瑞	60008314	1	3	1、不明原因反复种植失败。		4.85	0.81	1.39	3.28		31	4	5	7	6.68	5.13	58.2	29.7	14.5	3.81	0	0	0	0	原发	21.99	0.65	13		8	8	1650	1	3.39	2057	5	0	0	0	0	0	1	0	1	NULL
6580		370111110839	王卫平	535572	1	2	1、不明原因反复种植失败。2、女方高龄。		4.12	1.05	1.51	2.5		38	2	3	3	8.7	6.82	45.9	20.6	13.2	2.65	1	1	1	1	继发	21.76	0.45	8		8	8	1500	0.9	7.68	4342	7	0	1	0	0	0	2	0	0	NULL
6599		370111122853	张晔	60009232	0无血脂	1	1、不明原因反复种植失败。		#N/A	1	#N/A	#N/A		32	2	7	12	6.22	1.92	55.91	11.64	24	2.3	1	0	1	0	继发	22.82	1.1	19		9	14	2025	0.8	0.96	2719	17	4	2	0	0	0	0	0	0	4BB
6604		370111121129	颜征	915995	1	1	1、女方高龄。		4.2	1.47	0.86	2.82		42	5	3	5	6.5	5.69	47.6	9.16	9.46	1.0327	1	0	1	0	继发	25.51	0.7	10		9	5	2025	0.7	4.15	1262	6	0	1	0	0	2	0	0	1	NULL
6624		370111103258	刘兵	307207	1	2	1、不明原因反复种植失败。		3.41	0.96	0.83	2.07		35	2	4	4	9.96	5.99	23.27	0.98	54	0.322	1	1	1	1	继发	22.91	0.95	11		12	9	3375	1.2	1.6	3828	11	2	1	0	1	1	0	1	0	NULL
6625		37011189611	卜红梅	399500	1	4	1、不明原因反复种植失败。2、女方高龄。		4.33	1.48	1.24	2.84		45	6	3	6	6.52	4.92	181.6	241.4	0.27	2.18	1	1	0	1	继发	23.44	1	17		9	5	2100	1	3.47	1548	7	1	0	0	0	0	0	1	0	NULL
6630		370111110880	蒋川南	563752	1	2	1、不明原因反复种植失败。		3.54	0.73	1.44	1.82		36	3.5	3	3	8.3	1.86	32.3	19	16.1	2.55	1	0	1	0	继发	33.56	0.6	9		12	7	3375	1	3.08	2251	9	1	0	0	0	0	0	1	0	NULL
6643		37011155830	王君	246780	1	2	1、不明原因反复种植失败。		3.77	0.52	1.43	2.2		30	6	5	6	7.39	5.48	32.75	15.5	29	0.728	0	0	0	0	原发	20.39	0.55	12		10	6	3000	0.8	3.7	1976	5	1	0	0	0	0	0	0	0	4BB
6648		370111122724	于晓丹	60051576	1	1	1、不明原因反复种植失败。		3.35	0.62	1.47	1.68		37	5	0	2	6.48	3.34	49.13	14.26	20.17	1.45	1	1	1	1	继发	20.51	0.8	8		10	10	1350	1	1.96	2933	9	2	1	0	0	0	0	2	0	NULL
6656		370111116544	李晓玲	562660	1	2	1、不明原因反复种植失败。		5.71	6.36	0.85	3.22		35	4.5	6	11	9.56	2.39	1143	5.07	6.82	1.14	1	0	1	0	继发	24.92	0.65	0		9	13	2100	0.75	1.2	1646	8	0	0	0	0	0	0	2	1	NULL
6674		370111109826	李玉新	482305	1	2	1、不明原因反复种植失败。		4.03	0.78	1.11	2.72		40	1.5年	3	5	8.77	6.29	48.1	14.2	16.4	2.5	1	1	1	1	继发	21.82	1	6		9	7	2025	0.8	5.72	2529	5	1	0	0	0	1	0	0	0	NULL
6682		370111121387	罗琼	60028905	1	1	1、不明原因反复种植失败。		3.44	1.35	1.2	2.07		41	13	6	6	1.84	4.65	45.97	23.41	63	2.18	1	0	1	0	继发	23.61	0.6	10		10	5	1500	0.7	2.85	1209	6	0	0	0	4	0	0	1	1	4BB
6702		37011198517	马燕	426408	0无血脂	3	1、不明原因反复种植失败。2、女方高龄。		0	0.6	0	0		42	3.5	4	4	7.96	7.14	28.17	14.49	25.94	2.12	1	1	0	1	继发	19.53	0.75	8		9	8	1650	1.2	10.68	3332	8	0	0	0	1	0	0	1	1	NULL
6707		37011146518	王本玲	2288620	1	3	1、不明原因反复种植失败。2、女方高龄。		5.87	0.73	1.11	4		39	2	4	4	4.36	4.26	68.6	8.16	14.52	1.82	1	1	1	1	继发	26.58	0.5	14		8	12	1575	1	3.53	4787	14	0	2	0	0	0	0	0	0	4BC
6707		37011146518	王本玲	2288620	1	3	1、不明原因反复种植失败。2、女方高龄。		5.87	0.73	1.11	4		39	2	4	4	4.36	4.26	68.6	8.16	14.52	1.82	1	1	1	1	继发	26.58	NULL	14		8	12	1575	1	3.53	4787	14									NULL
6718		370111119068	房宏伟	541271	1	1	1、女方高龄。		3.9	0.39	1.35	2.48		41	1	,7	8	12.05	5	48.5	8.23	14.61	2.31	1	1	1	1	继发	24.19	0.65	6		10	3	2625	0.8	5.85	1087	2	1	0	0	0	0	0	1	0	NULL
6740		370111124078	王婷婷	155254	0无血脂	1	1、不明原因反复种植失败。		#N/A	1.03	#N/A	#N/A		42	5	6	11	9.53	6.07	76.6	17.19	25.1	0.273	1	0	1	0	继发	21.01	0.6	4		9	9	2325	0.7	5.47	854	12	0	0	0	0	1	0	1	1	NULL
6745		370111118808	张馨文	60040746	1	1	1、不明原因反复种植失败。		4.75	0.54	1.77	3.06		27	3	2	5	6.73	2.84	33.9	81.7	16.6	1.33	0	0	0	0	原发	23.83	0.9	7		8	11	1200	1	4.35	2167	9	0	0	0	0	0	0	1	1	NULL
6752		37011146149	张镇环	177066	0无血脂	6	1、不明原因反复种植失败。2、女方高龄。		0	0.78	0	0		37	6	5	6	9.47	4.88	110.5	7.16	18.29	1.13	1	1	0	1	继发	22.34	0.5	12		9	1	2025	1	2.71	334	1	0	0	0	0	0	1	0	1	4BA
6770		370111121791	刘晓红	589388	1	1	1、其他（反复生化妊娠流产）。		4.45	0.97	1.32	2.76		35	4	2	2	8	5.32	29.2	22.9	25.5	3.84	1	0	1	0	继发	24.03	0.6	20		20	10	4950	0.8	1.88	1928	8	2	0	0	1	0	0	0	0	NULL
6770		370111121791	刘晓红	589388	1	1	1、其他（反复生化妊娠流产）。		4.45	0.97	1.32	2.76		35	4	2	2	8	5.32	29.2	22.9	25.5	3.84	1	0	1	0	继发	24.03	0.6	20		20	10	4950	0.8	1.88	1928	8	2	0	0	1	0	0	0	0	NULL
6776		370111111119	赵晓燕	563522	1	3	1、不明原因反复种植失败。		4.34	0.59	1.85	2.16		42	1	2	0	6.26	4.27	26	18.2	<2.50	2.45	1	1	1	1	继发	22.46	0.9	8		13	5	2887.5	1.1	7.59	2141	5	0	0	0	1	0	0	0	1	NULL
6793		37011198195	黄海燕	435216	1	3	1、不明原因反复种植失败。		4.31	0.47	1.75	2.92		35	6.5	3	4	7.06	4.62	51.7	25.9	19.3	1.95	0	0	0	0	原发	23.46	0.9	13		12	8	2925	1.1	2.64	3845	11	1	3	0	0	0	0	0	0	NULL
6796		370111111116	崔晓卉	562921	1	1	1、不明原因反复种植失败。		4.37	0.76	1.41	2.73		39	2.5	10	15	5.46	3.65	14	27.22	20.59	0.847	1	0	1	0	继发	25.1	0.6	11		9	6	2025	0.65	4.29	2009	4	1	0	0	0	0	0	0	0	NULL
6820		370111112899	王喆	535503	1	2	1、不明原因反复生化妊娠流产。		5.52	1.19	1.28	3.96		31	4	1	3	6.46	3.68	42	11.16	22.7	2.41	0	0	0	0	原发	25.24	0.9	7		8	6	1800	1	4.63	2108	8	1	1	0	0	0	0	2	0	NULL
6839		370111120423	张玲	458669	1	1	1、不明原因反复种植失败。		5.24	1.4	1.4	3.36		31	6	4	7	7.96	11	35.26	12.34	17.17	4.46	0	0	0	0	原发	21.13	0.7	22		10	27	1425	1	1.59	10261	28	0	0	0	0	1	0	0	1	NULL
6893		370111124179	董静	598837	0无血脂	1	1、不明原因反复种植失败。		#N/A	0.68	#N/A	#N/A		33	6	0	2	12.62	5.37	39.92	5.6	29.32	2.453	1	1	0	1	继发	22.68	1	20		3	7	3000	1.1	1.07	1605	5	2	0	0	1	0	1	0	0	NULL
6906		370111119919	王海萍	60017680	1	1	1、不明原因反复种植失败。		4.56	1.24	1.03	3.12		43	3.5	4	5	6.42	2.07	25.7	14.9	19.88	1.9	0	0	0	0	原发	24.92	0.7	14		8	5	1450	0.8	3.25	1651	6	0	0	0	0	0	0	1	1	NULL
6910		370111122945	于蓝	60047568	0无血脂	1	1、不明原因反复种植失败。		#N/A	0.73	#N/A	#N/A		39	12	9	11	8.47	10.7	61.9	11.9	19.7	1.186	0	0	0	0	原发	23.59	0.75	13		8	5	1650	0.85	8.6	1805	7	0	0	0	1	1	0	0	1	NULL
6930		370111108882	韩家慧	512976	0无血脂	1	1、不明原因反复流产。		#N/A	1.23	#N/A	#N/A		38	1	0	8	8.28	2.63	15.2	13.1	13.8	1.92	1	0	1	0	继发	26.03	0.8	6		11	2	2850	1.1	2.36	1226	1	0	0	0	1	0	0	0	1	NULL
6950		370111124663	于松芬	60026224	1	1	1、女方高龄。		4.41	0.81	1.57	2.77		42	17.5	6	8	10.9	4.39	74.9	11.1	<2.50	1.44	0	0	0	0	原发	20.13	0.2	6		8	4	2400	0.55	2.48	1021	2	0	0	0	1	0	0	1	1	NULL
6959		370111123700	耿晶	244137	1	1	1、不明原因反复种植失败。		4.89	1.52	1.05	3.35		35	6	5	9	6.24	2.96	25.7	27.65	37.11	2.15	1	0	1	0	继发	28.13	1.6	10		12	14	2850	1.6	1.1	3216	10	2	0	1	0	0	0	0	0	4BB
6959		370111123700	耿晶	244137	1	1	1、不明原因反复种植失败。		4.89	1.52	1.05	3.35		35	6	5	9	6.24	2.96	25.7	27.65	37.11	2.15	1	0	1	0	继发	28.13	1.6	10		12	14	2850	1.6	1.1	3216	10	2	0	1	0	0	0	0	0	4BB
6965		370111123258	王杰	60051149	1	1	1、不明原因反复种植失败。		5.39	0.6	1.71	3.61		32	5.5	5	12	14.77	3.39	49.79	26.78	20	2.493	0	0	0	0	原发	22.77	0.45	8		9	7	1125	0.85	3.6	1585	6	2	0	0	0	1	0	0	0	NULL
6965		370111123258	王杰	60051149	1	1	1、不明原因反复种植失败。		5.39	0.6	1.71	3.61		32	5.5	5	12	14.77	3.39	49.79	26.78	20	2.493	0	0	0	0	原发	22.77	0.45	8		9	7	1125	0.85	3.6	1585	6	2	0	0	0	1	0	0	0	4BB
6993		37011127887	赵娟	926341	1	4	1、女方高龄。		4.31	1	1.29	2.81		39	6	5	7	7.13	3.02	90.2	13.9	4.33	2.77	1	1	1	1	继发	22.36	0.65	5		7	3	1950	1	2.39	775	4	1	0	0	0	0	0	0	0	NULL
7003		370111118054	朱孟娟	576448	1	2	1、严重畸精子症。		4.25	0.79	1.52	2.64		31	1.5	3	3	10.2	13.2	114	8.4	26.22	0.957	1	1	1	1	继发	22.85	0.4	9		8	9	1200	0.85	3.41	2942	10	0	0	0	0	2	0	0	1	NULL
7009		370111118651	徐晖	60027323	1	2	1、体外受精失败或障碍。2、不明原因反复种植失败。		5.06	1.26	1.21	3.73		35	3.5	4	4	7.53	4.77	25.1	13.4	20.8	2.18	0	0	0	0	原发	26.24	0.8	9		11	8	2700	0.9	1.77	2306	8	1	1	0	0	0	0	1	0	NULL
7026		370111121251	王秀芳	60049881	0无血脂	1	1、不明原因反复流产。2、不明原因反复种植失败。3、女方高龄。		#N/A	1.2	#N/A	#N/A		43	5	2	4	7.22	3.72	40	未查	10.95	3.71	1	1	1	1	继发	25.76	1.1	6		15	7	4350	0.85	1.34	2243	6	0	0	0	0	0	0	1	1	NULL
7049		370111122639	薄纯丽	240182	1	1	1、不明原因反复种植失败。2、女方高龄。		4.34	0.8	1.68	2.59		39	5	8	17	11.39	2.84	52	10.44	25	1.05	1	0	1	0	继发	20.32	0.65	7		10	6	3150	1	4.26	1426	6	0	0	0	0	0	0	0	1	NULL
7051		37011110081	王燕云	239493	1	2	1、体外受精失败或障碍。		5.5	3.84	1.25	3.75		39	10	4	4	6.52	3.33	41.1	10.3	19.2	2.1	1	1	0	1	继发	22.81	1	7		10	6	1875	1	1.97	1653	6	2	0	0	0	0	0	0	0	NULL
7051		37011110081	王燕云	239493	1	2	1、体外受精失败或障碍。		5.5	3.84	1.25	3.75		39	10	4	4	6.52	3.33	41.1	10.3	19.2	2.1	1	1	0	1	继发	22.81	1	7		10	6	1875	1	1.97	1653	6	2	0	0	0	0	0	0	0	NULL
7074		37011192270	徐玮晨	422963	1	1	1、不明原因反复流产。		3.52	1.38	0.8	2.25		35	2	0	4（自然妊娠生化流产）	8.77	3.71	29.1	20.1	7.83	0.8382	1	0	1	0	继发	20.42	0.5	10		12	5	2825	1.3	5.56	1170	6	2	2	0	0	0	0	0	0	NULL
7078		370111108132	郑丽杰	496151	1	2	1、严重的少、弱、畸精子症。		3.77	0.48	1.54	2.11		31	6.5	5	7	6.79	4.37	28.86	22.1	33.72	3.37	0	0	0	0	原发	21.68	0.7	14		8	10	1075	1	1.34	2717	10	0	0	0	0	0	0	1	1	NULL
7088		370111106682	刘婷婷	60009794	1	4	1、不明原因反复种植失败。		5.18	0.74	1.4	3.38		36	4.5	4	7	6.21	3.09	37.92	27.15	13	1.69	1	0	1	0	继发	22.35	0.65	2		8	2	1200	0.6	3.95	100	2	0	1	0	0	0	0	0	0（只有1个嵌合胚胎，暂存了，没有移植）	NULL
7092		370111105207	王静芸	436367	1	3	1、不明原因反复种植失败。		4.74	0.66	1.73	2.9		34	4	4	6	15	6.91	713	25.3	41.9	2.33	1	0	1	0	继发	21.87	0.9	7		9	3	2175	1	6.91	1271	3	0	0	0	0	0	0	1	1	NULL
7095		370111124219	郭春鸿	60051598	1	1	1、不明原因反复种植失败。		4.45	0.68	1.4	2.88		37	8	5	9	8.69	6.18	44.1	28.5	15	3.68	0	0	0	0	原发	21.63	1.2	10		9	8	1475	1	2.41	1389	6	0	2	0	0	1	0	1	0	NULL
7104		370111119631	于欣	576118	0无血脂	3	1、不明原因反复种植失败。		#N/A	2.87	#N/A	#N/A		43	11	7	7	9.25	2.97	45.5	17.08	25.76	1.1692	1	1	0	1	继发	26.3	0.7	0		9	2	2400	0.7	4	437	2	0	0	0	0	0	0	1	1	NULL
7114		37011191925	刘香	413378	1	4	1、不明原因反复种植失败。		4.7	1.08	1.08	3.18		34	6	4	6	8.95	3.66	27.66	6.31	23.34	2	0	0	0	0	原发	26.27	0.9	9		10	5	3225	1.4	1.1	1475	5	1	0	0	1	0	1	1	0	NULL
7117		370111125190	刘国霞	589861	1	1	1、不明原因反复流产。2、不明原因反复种植失败。3、女方高龄。		3.84	0.99	1.85	1.66		42	5	5	6	8.54	2.36	34.5	12.47	17.06	1.19	1	1	1	1	继发	28.55	0.5	6		8	6	1800	0.8	5	2063	4	0	0	0	0	0	0	2	1	NULL
7131		370111125095	王珊珊	60057861	1	1	1、不明原因反复流产。2、不明原因反复种植失败。		4.5	0.52	1.49	2.86		37	1	7	6	5.69	5.29	26.9	8.9	24.08	2.12	1	0	1	0	继发	25.07	0.7	7		9	10	1350	0.7	5.48	3482	9	0	3	0	0	0	0	2	0	NULL
7150		370111124869	王海云	60003173	1	1	1、不明原因反复种植失败。		5.76	2.23	0.85	3.97		34	2	7	12	4.98	3.14	23.41	20.28	11	2.99	1	0	1	0	继发	28.68	0.8	58		14	15	2850	0.8	7.43	8117	49	0	0	0	0	0	0	1	1	NULL
7154		37011194607	王艳慧	427051	1	3	1、不明原因反复种植失败。		3.95	0.85	1.47	2.17		35	9	3	6	8.07	4.77	40.4	24.2	14.6	1.36	0	0	0	0	原发	19.23	1	10		10	9	2625	1.2	3.18	2237	3	2	0	0	0	0	0	0	0	NULL
7163		370111125098	丁琳琳	483805	0无血脂	1	1、不明原因反复种植失败。		#N/A	1.92	#N/A	#N/A		36	5	5	5	6.31	2.07	45	7.02	71.76	2.024	0	0	0	0	原发	22.57	0.7	7		9	3	2550	0.9	2.11	1686	6	0	0	0	0	0	0	1	1	NULL
7174		370111125535	于晓燕	60061371	0无血脂	1	1、不明原因反复种植失败。		#N/A	0.54	#N/A	#N/A		39	6	4	7	7.43	6.72	35.64	21.83	13.83	1.45	1	0	1	0	继发	22.96	0.8	10		10	4	2975	1	1.86	1303	5	0	0	0	1	0	0	1	1	NULL
7182		370111117591	王瑞兰	577715	1	2	1、不明原因反复种植失败。		4.22	1.81	0.94	2.96		35	4	5	6	8.59	3.92	301	9.49	16.4	2.83	1	1	1	1	继发	30.47	0.6	16		10	6	2287.5	1.2	3.49	1439	5	0	0	0	3	0	0	0	1	NULL
7194		370111109813	赵帅	534949	1	2	1、不明原因反复种植失败。		3.73	1.26	1.28	2.24		28	4	3	5	8.26	9.65	42.09	17.16	60	3.72	1	0	1	0	继发	20.76	0.6	21		11	14	2475	1.1	1.75	>3000.0	18	4	1	0	0	1	0	0	0	4AA
[truncated: 21 more columns]
